# Supplementary material for: Transparency and translucency indices for 1,525 pictograms from the Aragonese Portal of Augmentative and Alternative Communication
Source: Front Psychol. 2024 Oct 14;15:1467796. doi: 10.3389/fpsyg.2024.1467796 (PMC11533329; doi:10.3389/fpsyg.2024.1467796)
Supplement: Supplementary file 1 [file Table_1.XLSX]

## Sheet: dataset
picto.arasaac.file	arasaac.name	modal.name	name.coincidence	modal.name.frequency	total.responses	transparency.proportion	modal.name.proportion	H	arasaac.modal.relatedness	arasaac.name.pos	translucency.mean.rating	translucency.sd.rating	translucency.min.rating	translucency.max.rating	translucency.mean.response.time	modal.name.paolieri	H.paolieri	hellinger.paolieri	hellinger.oral.paolieri	hellinger.written.paolieri
abandonar.png	abandonar	hospital	NO	23	62	0.0806452	0.370968	3.32725	0.0922998	VERB	5.62651	1.67267	1	7	4003.24
abeja_1.png	abeja	abeja	YES	46	65	0.707692	0.707692	1.26257	1	NOUN	6.82759	0.851905	1	7	2565.54
abrigo.png	abrigo	abrigo	YES	25	60	0.416667	0.416667	2.17448	1	NOUN	6.82759	0.436873	5	7	2263.85
abrir_1.png	abrir	abrir	YES	24	61	0.393443	0.393443	2.74993	1	VERB	6.15663	1.44393	1	7	3367.01
abuelo_1.png	abuelo	anciano	NO	28	61	0.262295	0.459016	2.24201	0.411266	NOUN	6.74713	0.65091	3	7	2527.31
acariciar_1.png	acariciar	acariciar	YES	8	62	0.129032	0.129032	4.4338	1	VERB	5.92771	1.35055	2	7	2905.3
acceder_1.png	acceder	entrar	NO	43	65	0	0.661538	2.08261	0.58446	VERB	5.62651	1.52788	1	7	3638.52
acceso.png	acceso	caminar	NO	25	61	0	0.409836	2.27568	0.222317	NOUN	4.40964	1.82153	1	7	3755.9	caminar	2.56672	0.674786	0.655134	0.774208
accidente_1.png	accidente	explosión	NO	23	61	0.278689	0.377049	2.82371	0.306985	NOUN	6.65517	0.712473	4	7	3011.85
aceite_1.png	aceite	aceite	YES	15	61	0.245902	0.245902	3.36161	1	NOUN	5.88506	1.50523	1	7	3235.14
aceituna_1.png	aceituna	aceituna	YES	39	61	0.639344	0.639344	2.08587	1	NOUN	6.77011	0.67688	3	7	2675.67
acequia.png	acequia	presa	NO	34	62	0	0.548387	2.38584	0.322081	NOUN	5.24096	1.70072	1	7	4634.08
acera.png	acera	acera	YES	30	61	0.491803	0.491803	2.30838	1	NOUN	6.44828	1.11812	1	7	2723.33
ácido.png	ácido	ácido	YES	26	60	0.433333	0.433333	1.97897	1	NOUN	6.3908	0.893859	4	7	2886.91
acordeón.png	acordeón	acordeón	YES	37	60	0.616667	0.616667	2.07574	1	NOUN	6.94253	0.23409	6	7	2248.17
actividad.png	actividad	aprender	NO	15	61	0	0.245902	3.90413	0.054548	NOUN	6.04819	1.36956	2	7	4125.12	pintar	3.01525	0.477526	0.433688	0.547741
acto_1.png	acto	boda	NO	34	60	0	0.566667	2.45873	0.0543289	NOUN	4.33333	2.1976	1	7	4307.98	boda	1.76129	0.894419	0.824467	0.771775
actor.png	actor	teatro	NO	19	60	0.3	0.316667	2.98557	0.48604	NOUN	6.78313	0.542087	4	7	2686.71
actriz.png	actriz	actriz	YES	39	62	0.629032	0.629032	2.02815	1	NOUN	6.56322	0.872062	3	7	2849.86
actuar_1.png	actuar	teatro	NO	27	61	0.0163934	0.442623	2.8994	0.0505392	VERB	6.62651	0.851267	3	7	3037.73
acudir_1.png	acudir	acercarse	NO	11	60	0	0.183333	4.20035	0.544518	VERB	5.50602	1.54898	1	7	3266.25
adaptar.png	adaptar	arreglar	NO	21	60	0	0.35	2.63265	0.515043	VERB	3.81928	2.06684	1	7	4986.23
adelantar.png	adelantar	adelantar	YES	47	62	0.758065	0.758065	1.0496	1	VERB	6.79518	0.639341	3	7	2793.67
admitir_1.png	admitir	dar	NO	15	65	0	0.230769	3.58058	0.364805	VERB	2.86747	2.01683	1	7	3928.16
adquirir.png	adquirir	comprar	NO	23	61	0	0.377049	2.58287	0.638468	VERB	5.55422	1.65465	1	7	4130.53
aduana.png	aduana	prohibido	NO	17	61	0.0163934	0.278689	3.89441	0.120208	NOUN	6	1.14764	3	7	2991.05
adulto.png	adulto	padre	NO	44	62	0.0967742	0.709677	1.48897	0.165525	NOUN	6.22989	1.1584	2	7	3171.93
advertir_1.png	advertir	regañar	NO	13	62	0	0.209677	3.31189	0.372109	VERB	5.12644	1.79667	1	7	3471.16
afeitar_1.png	afeitar	afeitar	YES	30	60	0.5	0.5	1.48517	1	VERB	6.81928	0.587358	4	7	2348.84
agenda.png	agenda	horario	NO	30	62	0.322581	0.483871	2.04452	0.382709	NOUN	6.48193	0.846246	4	7	3144.02
agregar.png	agregar	cocinar	NO	37	60	0	0.616667	2.34848	0.332352	VERB	5.95181	1.22876	2	7	2843.24
agresión.png	agresión	puñetazo	NO	18	62	0.016129	0.290323	2.92154	0.163228	NOUN	6.3494	1.17321	2	7	2851.71
agua_1.png	agua	agua	YES	48	61	0.786885	0.786885	1.08271	1	NOUN	6.84337	0.594321	3	7	2322.61	agua	0.461882	0.862796	0.89945	0.928978
aguacate.png	aguacate	aguacate	YES	55	62	0.887097	0.887097	0.825571	1	NOUN	6.97701	0.150736	6	7	2170.75
águila.png	águila	águila	YES	37	62	0.596774	0.596774	2.12348	1	NOUN	6.87805	0.455155	4	7	2120.07
aguja_1.png	aguja	aguja	YES	27	60	0.45	0.45	2.50693	1	NOUN	6.81928	0.497422	5	7	2219.81
aire_1.png	aire	viento	NO	44	62	0.016129	0.709677	1.80952	0.636035	NOUN	5.66667	1.49935	1	7	3589.14	viento	1.2688	0.731146	0.810109	0.892207
ajedrez.png	ajedrez	ajedrez	YES	52	60	0.866667	0.866667	0.933176	1	NOUN	6.90361	0.370051	5	7	2166.98
ajo.png	ajo	ajo	YES	47	62	0.758065	0.758065	1.17541	1	NOUN	6.87356	0.452502	4	7	2289.13
ala_1.png	ala	ala	YES	55	65	0.846154	0.846154	0.891836	1	NOUN	6.81928	0.497422	5	7	2121.9
alarma_1.png	alarma	alarma	YES	31	60	0.516667	0.516667	2.29217	1	NOUN	6.77011	0.543485	4	7	2879.74
albornoz.png	albornoz	albornoz	YES	29	62	0.467742	0.467742	1.61124	1	NOUN	6.86747	0.488179	4	7	2376.49
álbum.png	álbum	álbum	YES	35	60	0.583333	0.583333	2.08728	1	NOUN	6.73494	0.564916	4	7	2451.67	álbum	1.74049	0.822551	0.737702	0.817899
alcalde.png	alcalde	alcalde	YES	55	62	0.887097	0.887097	0.793313	1	NOUN	6.55422	0.886938	3	7	2558.01
alcanzar_1.png	alcanzar	correr	NO	37	62	0.0483871	0.596774	2.51687	0.329434	VERB	5.84146	1.36508	2	7	3241.15
alce.png	alce	reno	NO	29	61	0.245902	0.47541	2.13797	0.472663	NOUN	6.78313	0.812227	1	7	2472.82
alejar_1.png	alejar	separarse	NO	12	65	0	0.184615	4.20614	0.467275	VERB	6.15663	1.10962	3	7	2396.51
alfabeto.png	alfabeto	abecedario	NO	49	60	0.0166667	0.816667	1.06305	0.722797	NOUN	6.73494	0.682255	3	7	2783.29
alfiler_1.png	alfiler	alfiler	YES	26	60	0.433333	0.433333	2.51154	1	NOUN	6.86747	0.535817	4	7	2316.46
alfombra.png	alfombra	alfombra	YES	57	62	0.919355	0.919355	0.591701	1	NOUN	6.81609	0.539783	4	7	2379.33
alfombrilla.png	alfombrilla	alfombrilla	YES	28	65	0.430769	0.430769	3.00088	1	NOUN	6.55422	1.16088	1	7	3151.2
alga.png	alga	planta	NO	20	62	0.290323	0.322581	2.70466	0.233634	NOUN	6.74699	0.55969	5	7	2836.84
alicates.png	alicates	alicates	YES	44	62	0.709677	0.709677	1.44584	1	NOUN	6.77108	0.737916	2	7	2638.92
alimentar.png	alimentar	alimentar	YES	27	62	0.435484	0.435484	2.78087	1	VERB	6.57831	0.750942	4	7	2204.55
alimento.png	alimento	comida	NO	50	61	0	0.819672	1.05037	0.551748	NOUN	6.72289	0.569836	4	7	2150.18
almeja.png	almeja	concha	NO	49	61	0.0491803	0.803279	1.30982	0.582051	NOUN	6.8046	0.524717	4	7	2589.36
almendra.png	almendra	patata	NO	26	62	0.0967742	0.419355	2.93347	0.558365	NOUN	6.51724	1.04394	2	7	2726.39
almohada.png	almohada	almohada	YES	52	60	0.866667	0.866667	0.853928	1	NOUN	6.89157	0.413552	4	7	2256.61
almuerzo_1.png	almuerzo	comer	NO	28	65	0.0153846	0.430769	2.455	0.505388	NOUN	6.04598	1.19015	2	7	2967.55
alquilar.png	alquilar	alquiler	NO	20	60	0.283333	0.333333	2.72006	0.560635	VERB	6.63855	0.774255	3	7	2881.47
altar.png	altar	altar	YES	27	60	0.45	0.45	2.3238	1	NOUN	6.8046	0.453387	5	7	2206.85
alubias_1.png	alubias	alubias	YES	36	65	0.553846	0.553846	2.55118	1	NOUN	6.73494	0.898296	2	7	2406.77
alumbrar_1.png	alumbrar	bombillas	NO	24	65	0	0.369231	2.64444	0.208267	VERB	5.3908	1.68686	1	7	3223.77
aluminio.png	aluminio	aluminio	YES	22	61	0.360656	0.360656	3.23014	1	NOUN	6.66265	0.737119	4	7	2687.67
alumno_1.png	alumno	alumno	YES	13	62	0.209677	0.209677	3.23927	1	NOUN	6.50602	0.874761	3	7	2666.7
alzar.png	alzar	pelota	NO	8	65	0	0.123077	4.505	0.0639341	VERB	5.07229	1.78601	1	7	3427.54
amanecer_1.png	amanecer	amanecer	YES	51	60	0.85	0.85	1.00608	1	NOUN	6.78313	0.663476	4	7	2621.94
amar_1.png	amar	amor	NO	37	61	0	0.606557	2.12157	0.51862	VERB	6.57831	0.938609	2	7	2677.27
ambiente_1.png	ambiente	mundo	NO	16	61	0	0.262295	2.98145	0.467883	NOUN	4.05747	1.96099	1	7	4193.89	mundo	2.84542	0.835522	0.801617	0.788954
ambulancia_1.png	ambulancia	ambulancia	YES	58	65	0.892308	0.892308	0.722094	1	NOUN	6.93976	0.239379	6	7	2057.58
amigo_1.png	amigo	hijo	NO	22	61	0.163934	0.360656	3.31448	0.662175	NOUN	5.4023	1.8009	1	7	3621.44	hijo	2.34481	0.825435	0.758554	0.830275
amistad.png	amistad	amigos	NO	30	62	0.209677	0.483871	2.24707	0.301391	NOUN	6.15663	1.17372	1	7	2842.43
amor_1.png	amor	amor	YES	27	65	0.415385	0.415385	2.94548	1	NOUN	5.22892	1.56428	1	7	3593.37	amor	2.43948	0.804751	0.372808	0.510797
análisis_1.png	análisis	análisis	YES	12	65	0.184615	0.184615	3.87332	1	NOUN	6.3494	1.1416	2	7	3425.17	sangre	3.28152	0.703206	0.438752	0.476554
ancla.png	ancla	ancla	YES	62	65	0.953846	0.953846	0.342981	1	NOUN	6.93976	0.239379	6	7	2074.95
andar_1.png	andar	zancos	NO	44	60	0.0166667	0.733333	1.79073	0.246846	VERB	4.62651	1.74406	1	7	3870.84
ángel.png	ángel	ángel	YES	45	62	0.725806	0.725806	1.10845	1	NOUN	6.92771	0.303762	5	7	2218.4
anguila.png	anguila	anguila	YES	37	65	0.569231	0.569231	2.11415	1	NOUN	6.72289	0.754066	3	7	2878.1
anillo_1.png	anillo	anillo	YES	55	60	0.916667	0.916667	0.573978	1	NOUN	6.92593	0.411636	4	7	2148.7
animal_1.png	animal	gato	NO	49	60	0.0333333	0.816667	1.12154	0.679447	NOUN	5.74699	1.42147	1	7	3461.13
animar_1.png	animar	bien	NO	27	62	0	0.435484	3.1357	0.068606	VERB	5.50575	1.46171	1	7	2671.25
anorak.png	anorak	chaqueta	NO	27	62	0	0.435484	2.21438	0.61311	NOUN	6.44578	1.01517	1	7	2866.07
anotar_1.png	anotar	números	NO	15	65	0.107692	0.230769	3.47886	0.281917	VERB	6.38554	0.973193	2	7	3070.24
antena_1.png	antena	antena	YES	52	61	0.852459	0.852459	0.972985	1	NOUN	6.88506	0.386556	5	7	2466.24
antorcha.png	antorcha	olimpiadas	NO	22	62	0.322581	0.354839	2.5662	0.00389857	NOUN	6.80723	0.652534	4	7	2598.02
anunciar_1.png	anunciar	anuncio	NO	29	62	0	0.467742	2.59976	0.332788	VERB	6.32184	1.08364	1	7	3298.26
aparato_1.png	aparato	ventilador	NO	54	60	0	0.9	0.648244	0.622299	NOUN	5.38554	1.5128	1	7	3059.05
aparecer_1.png	aparecer	pensar	NO	14	60	0	0.233333	4.0971	0.333669	VERB	1.80723	1.13113	1	5	4328.17
apartamento.png	apartamento	casa	NO	54	65	0	0.830769	1.24138	0.639853	NOUN	5.13253	1.73044	1	7	3717.58
aperitivo.png	aperitivo	bar	NO	21	65	0.123077	0.323077	3.52614	0.533357	NOUN	6.24138	1.03391	3	7	3113.26
apertura.png	apertura	abrir	NO	53	60	0.0166667	0.883333	0.653734	0.388847	NOUN	5.95402	1.31103	1	7	2823.54
apio.png	apio	verdura	NO	23	62	0.0483871	0.370968	2.65732	0.443387	NOUN	6.07229	1.46323	1	7	3013.61
aplaudir.png	aplaudir	aplaudir	YES	39	61	0.639344	0.639344	1.75164	1	VERB	6.77011	0.659477	4	7	2172.71
apóstol.png	apóstol	apóstol	YES	16	62	0.258065	0.258065	4.05701	1	NOUN	6.43373	1.26098	1	7	3058.47
apoyar_1.png	apoyar	agarrar	NO	21	65	0	0.323077	3.65076	0.484667	VERB	3.91566	1.84922	1	7	3894.06
aprender_1.png	aprender	aprender	YES	27	65	0.415385	0.415385	3.26771	1	VERB	6.03614	1.20412	2	7	3394.78
árbol_1.png	árbol	pino	NO	26	65	0.338462	0.4	2.01532	0.647478	NOUN	6.84337	0.573435	4	7	2453.4
arca.png	arca	cofre	NO	35	62	0	0.564516	1.59556	0.650537	NOUN	4.53012	2.41609	1	7	3479.69
archivo.png	archivo	archivador	NO	11	60	0.0333333	0.183333	3.98777	0.485432	NOUN	6.06897	1.3011	1	7	2868.16
arco_1.png	arco	arco	YES	61	62	0.983871	0.983871	0.119116	1	NOUN	6.90244	0.337374	5	7	2692.21
ardilla_1.png	ardilla	ardilla	YES	60	62	0.967742	0.967742	0.237851	1	NOUN	6.87952	0.45257	4	7	2012.83
arena.png	arena	arena	YES	51	60	0.85	0.85	0.918662	1	NOUN	6.72289	0.611142	4	7	2343.39
arma.png	arma	escopeta	NO	50	61	0.0819672	0.819672	1.00357	0.645695	NOUN	6.83908	0.369587	6	7	2353.77
armadura.png	armadura	armadura	YES	34	65	0.523077	0.523077	2.31345	1	NOUN	6.81928	0.497422	4	7	2282.41
armario_1.png	armario	armario	YES	59	62	0.951613	0.951613	0.356197	1	NOUN	6.74699	0.762591	3	7	2155.42
armónica.png	armónica	armónica	YES	28	60	0.466667	0.466667	2.55815	1	NOUN	6.84337	0.671401	2	7	2926.53
arpa.png	arpa	arpa	YES	59	62	0.951613	0.951613	0.356197	1	NOUN	6.97701	0.150736	6	7	2152.4
arrancar.png	arrancar	arrancar	YES	50	65	0.769231	0.769231	1.6194	1	VERB	6.56627	0.768159	4	7	2343.07
arreglar_1.png	arreglar	arreglar	YES	15	61	0.245902	0.245902	3.29061	1	VERB	6.38554	1.13515	1	7	2971.39
arroyo.png	arroyo	río	NO	36	61	0.0163934	0.590164	2.13997	0.846411	NOUN	6.5	1.00922	3	7	2853.66
arroz_1.png	arroz	arroz	YES	35	61	0.57377	0.57377	1.75894	1	NOUN	6.90805	0.421299	4	7	2223.82
asamblea_1.png	asamblea	clase	NO	19	65	0	0.292308	3.7223	0.277705	NOUN	4.7931	1.94182	1	7	4023.47
ascensor_1.png	ascensor	ascensor	YES	58	61	0.95082	0.95082	0.360854	1	NOUN	6.93103	0.254864	6	7	2095.43
asignatura_1.png	asignatura	pizarra	NO	24	62	0	0.387097	3.14198	0.27523	NOUN	5.07229	1.60626	1	7	3786.4
asistir_1.png	asistir	coger	NO	21	62	0	0.33871	3.25263	0.283351	VERB	4.3494	1.97196	1	7	3501.27
asma.png	asma	asma	YES	37	62	0.596774	0.596774	1.97266	1	NOUN	6.66265	0.720385	4	7	2646.76
asumir_1.png	asumir	correcto	NO	21	61	0	0.344262	3.14624	0.0801553	VERB	4.87952	1.7065	1	7	3256.98
atar.png	atar	nudo	NO	26	65	0.2	0.4	2.58966	0.206875	VERB	6.49398	0.831887	4	7	3120.07
atardecer.png	atardecer	atardecer	YES	39	65	0.6	0.6	2.03326	1	NOUN	6.63218	0.794091	3	7	3039
ataúd.png	ataúd	ataúd	YES	30	60	0.5	0.5	2.31377	1	NOUN	6.89655	0.458371	4	7	2179.7
atleta.png	atleta	atleta	YES	25	62	0.403226	0.403226	3.23214	1	NOUN	6.79518	0.557849	4	7	2409.64
atmósfera_1.png	atmósfera	atmósfera	YES	17	61	0.278689	0.278689	3.08669	1	NOUN	6.52874	0.986409	2	7	2630.22
atraer.png	atraer	imán	NO	26	60	0.183333	0.433333	2.46824	0.133692	VERB	6.39759	0.936258	3	7	3056.14
atrapar_1.png	atrapar	correr	NO	46	65	0	0.707692	1.66539	0.360243	VERB	5.54217	1.67697	1	7	3534.31
atún_1.png	atún	pez	NO	40	61	0.0327869	0.655738	1.61954	0.528401	NOUN	6.6092	0.944461	2	7	2579.89
aula_1.png	aula	escribir	NO	8	60	0	0.133333	4.09571	0.0743534	NOUN	4.61446	1.65891	1	7	3123.1
aumentar.png	aumentar	lupa	NO	45	65	0.0307692	0.692308	1.75253	-0.0597128	VERB	6.28049	1.10302	2	7	3590.23
autobús_1.png	autobús	autobús	YES	38	61	0.622951	0.622951	1.53346	1	NOUN	6.96552	0.183523	6	7	2290.44
auxiliar.png	auxiliar	auxiliar	YES	10	65	0.153846	0.153846	4.37824	1	VERB	6.4023	0.933358	3	7	2815
avanzar_1.png	avanzar	parchís	NO	37	65	0.0769231	0.569231	2.20085	-0.027144	VERB	6.14458	1.19074	2	7	3210.37
ave_1.png	ave	pájaro	NO	22	60	0.15	0.366667	2.88176	0.70283	NOUN	6.74699	0.762591	3	7	2433.61
aventura.png	aventura	explorador	NO	18	61	0.0327869	0.295082	3.49346	0.144488	NOUN	6.3012	1.09026	1	7	2804.49
avestruz.png	avestruz	avestruz	YES	55	62	0.887097	0.887097	0.825571	1	NOUN	6.89157	0.38293	5	7	1873.81
avión_1.png	avión	avión	YES	51	60	0.85	0.85	0.951996	1	NOUN	6.95181	0.215475	6	7	1970.27
aviso.png	aviso	peligro	NO	26	61	0	0.42623	2.76709	0.376191	NOUN	6.53012	0.78612	4	7	2346.02
avispa.png	avispa	abeja	NO	31	60	0.416667	0.516667	1.41228	0.751375	NOUN	6.86207	0.794932	1	7	2477.86
ayudar_1.png	ayudar	rescate	NO	16	60	0	0.266667	3.27775	0.29885	VERB	6.13253	1.29512	2	7	2989.83
azada.png	azada	pala	NO	13	61	0.163934	0.213115	3.87665	0.839152	NOUN	6.25301	1.43852	1	7	2717.52
azúcar_1.png	azúcar	azúcar	YES	29	60	0.483333	0.483333	2.16361	1	NOUN	6.68966	0.687265	3	7	2980.48
babosa.png	babosa	babosa	YES	46	61	0.754098	0.754098	1.21979	1	NOUN	6.86747	0.43536	4	7	2221.46
bacalao.png	bacalao	pez	NO	47	62	0	0.758065	0.967561	0.448156	NOUN	6.19277	1.33853	1	7	2767.77
bacteria.png	bacteria	bacteria	YES	22	65	0.338462	0.338462	3.25586	1	NOUN	6.80723	0.45419	5	7	2566.39
bahía.png	bahía	playa	NO	16	62	0.0645161	0.258065	3.22485	0.694964	NOUN	6.25287	1.16358	2	7	3288.1
bailar_1.png	bailar	bailar	YES	40	61	0.655738	0.655738	1.21048	1	VERB	6.84337	0.480902	4	7	2312.9
bajo_1.png	bajo	primero	NO	16	60	0.216667	0.266667	3.17765	-0.0221316	NOUN	6.12048	1.37395	1	7	4518.54	piso	3.19122	0.683491	0.652111	0.803403
bala.png	bala	bala	YES	54	60	0.9	0.9	0.727492	1	NOUN	6.87356	0.397802	5	7	2095.64
balanza.png	balanza	peso	NO	18	61	0.147541	0.295082	3.07171	0.338294	NOUN	6.73563	0.599608	4	7	2477.31
balcón.png	balcón	balcón	YES	46	65	0.707692	0.707692	1.50937	1	NOUN	6.77011	0.623217	4	7	1955.95
ballena.png	ballena	ballena	YES	56	62	0.903226	0.903226	0.676585	1	NOUN	6.90361	0.401657	4	7	2270.54
balneario.png	balneario	piscina	NO	37	62	0.0483871	0.596774	2.16136	0.357944	NOUN	6.35632	1.12039	2	7	2787.15
balón_1.png	balón	baloncesto	NO	21	60	0.266667	0.35	2.21361	0.363576	NOUN	6.91954	0.313213	5	7	2342.79
bambú.png	bambú	bambú	YES	45	60	0.75	0.75	1.62133	1	NOUN	6.89157	0.442059	4	7	2034.67
banco_1.png	banco	banco	YES	41	62	0.66129	0.66129	1.55854	1	NOUN	6.86207	0.435954	5	7	2645.11	banco	0	0.915335	0.744348	0.813198
banda_1.png	banda	banda	YES	19	61	0.311475	0.311475	2.90551	1	NOUN	6.68675	0.623282	5	7	2307.61	grupo	2.37423	0.677559	0.858002	0.746691
bandeja_1.png	bandeja	bandeja	YES	20	65	0.307692	0.307692	2.96575	1	NOUN	6.63855	0.789849	4	7	2229.7
bar_1.png	bar	restaurante	NO	16	65	0.153846	0.246154	3.48694	0.874392	NOUN	5.87356	1.42081	1	7	2970.43
baraja_1.png	baraja	cartas	NO	40	62	0.112903	0.645161	2.06253	0.302806	NOUN	6.80723	0.505044	4	7	2132.46
barba.png	barba	barba	YES	61	62	0.983871	0.983871	0.119116	1	NOUN	6.93103	0.367047	4	7	2256.8
barca.png	barca	barca	YES	28	61	0.459016	0.459016	2.51097	1	NOUN	6.73494	0.782185	1	7	2150.98
barco_1.png	barco	barco	YES	47	61	0.770492	0.770492	1.29603	1	NOUN	6.73563	0.579891	4	7	2298.51
barniz.png	barniz	pintar	NO	27	65	0.123077	0.415385	2.32173	0.223005	NOUN	6.64198	0.855988	3	7	2585.9
barranco.png	barranco	río	NO	19	62	0.0806452	0.306452	3.22204	0.719388	NOUN	6.39759	0.909835	3	7	2996.25
barrer_1.png	barrer	barrer	YES	57	65	0.876923	0.876923	0.697993	1	VERB	6.82927	0.516514	4	7	2789.02
barril_1.png	barril	aceite	NO	15	61	0.0491803	0.245902	3.53449	0.439515	NOUN	6.37349	0.95905	3	7	2702.48
barrio.png	barrio	casas	NO	16	65	0.138462	0.246154	3.23417	0.369246	NOUN	6.06024	1.15134	3	7	2942.63
barro.png	barro	arcilla	NO	18	60	0.216667	0.3	3.32732	0.642977	NOUN	5.91566	1.58657	1	7	4430.22
basílica.png	basílica	catedral	NO	25	65	0	0.384615	2.72635	0.847736	NOUN	6.4023	0.981927	2	7	2880.26
bastón.png	bastón	bastón	YES	44	60	0.733333	0.733333	1.62406	1	NOUN	6.89655	0.404466	5	7	2142.54
bata_1.png	bata	bata	YES	54	65	0.830769	0.830769	1.05677	1	NOUN	6.90361	0.370051	5	7	2031.17
batidora_1.png	batidora	batidora	YES	56	61	0.918033	0.918033	0.566608	1	NOUN	6.89157	0.468835	4	7	2419.02
batir_1.png	batir	nadar	NO	40	65	0	0.615385	1.78421	0.334277	VERB	3.31325	2.08319	1	7	4339.43
baúl.png	baúl	cofre	NO	36	61	0.262295	0.590164	1.67456	0.865103	NOUN	6.86747	0.488179	4	7	2209.2
bayeta.png	bayeta	mojado	NO	19	62	0.016129	0.306452	3.50147	0.292351	NOUN	6.49398	1.29137	1	7	2971.93
bebé_1.png	bebé	bebé	YES	38	60	0.633333	0.633333	2.09718	1	NOUN	6.68675	0.697167	4	7	2532.49
beber_1.png	beber	beber	YES	51	61	0.836066	0.836066	1.05707	1	VERB	6.83133	0.513697	4	7	2131.13
belén_1.png	belén	belén	YES	35	62	0.564516	0.564516	2.38324	1	NOUN	6.74699	0.809145	2	7	2533.67
berenjena.png	berenjena	berenjena	YES	50	61	0.819672	0.819672	1.03635	1	NOUN	6.92771	0.303762	5	7	2043.34
besar_1.png	besar	beso	NO	27	60	0.416667	0.45	1.61967	0.417083	VERB	6.87952	0.45257	4	7	2492.06
beso_1.png	beso	beso	YES	32	62	0.516129	0.516129	1.66214	1	NOUN	6.80723	0.593827	4	7	2586.42
biblioteca_1.png	biblioteca	biblioteca	YES	48	61	0.786885	0.786885	1.37208	1	NOUN	6.86207	0.378873	5	7	2386.71
bíceps_1.png	bíceps	músculo	NO	23	62	0.193548	0.370968	2.71959	0.497863	NOUN	6.75904	0.636116	4	7	2779.8
bicho.png	bicho	gato	NO	50	62	0	0.806452	1.20915	0.606698	NOUN	3.0241	1.82781	1	7	4106.81
bicicleta_1.png	bicicleta	bicicleta	YES	57	65	0.876923	0.876923	0.728762	1	NOUN	6.92771	0.303762	5	7	2039.7
bien.png	bien	bien	YES	11	60	0.183333	0.183333	3.57008	1	ADVERB	6.6747	0.626808	5	7	2132.16	bien	2.76677	0.68643	0.625789	0.724586
bigote.png	bigote	bigote	YES	57	60	0.95	0.95	0.332312	1	NOUN	6.92771	0.303762	5	7	2418.45
bingo.png	bingo	bingo	YES	56	61	0.918033	0.918033	0.566608	1	NOUN	6.80488	0.760751	1	7	2855.7
biografía.png	biografía	historia	NO	17	61	0.0655738	0.278689	3.78093	0.59647	NOUN	6.27586	1.1482	2	7	3672.46
bisonte.png	bisonte	búfalo	NO	17	60	0.15	0.283333	3.14855	0.800084	NOUN	6.79518	0.59998	3	7	2722.46
blanco_1.png	blanco	mancha	NO	56	65	0	0.861538	0.95757	0.359742	ADJECTIVE	5.85057	1.63201	1	7	3550.92	mancha	2.12753	0.821473	0.89056	0.753131
blusa_1.png	blusa	camiseta	NO	23	60	0.2	0.383333	2.5883	0.835926	NOUN	6.59036	0.781433	3	7	2150.93
boca.png	boca	boca	YES	55	62	0.887097	0.887097	0.793313	1	NOUN	6.78313	0.542087	4	7	2142.3
bocado.png	bocado	manzana	NO	24	65	0	0.369231	2.04724	0.328302	NOUN	6.38554	1.0801	1	7	2493.22
bocina.png	bocina	bocina	YES	43	65	0.661538	0.661538	1.86097	1	NOUN	6.81928	0.683331	2	7	2581.05
bodega.png	bodega	sótano	NO	17	60	0.266667	0.283333	2.48211	0.548557	NOUN	6.53012	0.928378	2	7	3244.71
bola_1.png	bola	bola	YES	23	65	0.353846	0.353846	2.40768	1	NOUN	6.32184	1.14622	1	7	2788.46
bolígrafo.png	bolígrafo	bolígrafo	YES	34	62	0.548387	0.548387	1.91748	1	NOUN	6.93902	0.363371	4	7	2243.84
bolsa_1.png	bolsa	bolsa	YES	44	65	0.676923	0.676923	1.70576	1	NOUN	6.85057	0.517794	4	7	2474.7
bolso_1.png	bolso	bolso	YES	34	65	0.523077	0.523077	1.86395	1	NOUN	6.84337	0.505625	4	7	2280.07
bomba.png	bomba	bomba	YES	55	60	0.916667	0.916667	0.573978	1	NOUN	6.93103	0.297005	5	7	2264.85
bombilla.png	bombilla	bombilla	YES	39	65	0.6	0.6	1.69798	1	NOUN	6.93103	0.333868	5	7	2231.64
borrachera_1.png	borrachera	borracho	NO	23	62	0.0806452	0.370968	2.95919	0.378742	NOUN	6.57471	0.725486	4	7	3133.68
borracho_1.png	borracho	borracho	YES	33	61	0.540984	0.540984	2.33609	1	ADJECTIVE	6.33333	0.897887	4	7	2941.48
bosque.png	bosque	bosque	YES	52	61	0.852459	0.852459	0.940199	1	NOUN	6.86207	0.378873	5	7	2286.75
bota_1.png	bota	bota	YES	57	65	0.876923	0.876923	0.784295	1	NOUN	6.91954	0.348365	5	7	2079.34
botas_1.png	botas	bota	NO	32	65	0	0.492308	2.61045	0.472443	NOUN	4.14458	2.42514	1	7	4693.55
botella.png	botella	botella	YES	51	61	0.836066	0.836066	0.919947	1	NOUN	6.87356	0.426031	5	7	2340.22
brazo.png	brazo	brazo	YES	55	61	0.901639	0.901639	0.640087	1	NOUN	6.89655	0.342171	5	7	2506.29
brisa.png	brisa	viento	NO	42	62	0	0.677419	1.8876	0.710328	NOUN	6.01149	1.25285	2	7	3099.69
broche.png	broche	broche	YES	19	60	0.316667	0.316667	3.04383	1	NOUN	6.45977	1.24643	1	7	2843.09
brócoli.png	brócoli	brócoli	YES	32	60	0.533333	0.533333	2.05092	1	NOUN	6.85542	0.471958	5	7	2204.27
broma.png	broma	inocente	NO	31	60	0.1	0.516667	2.53399	0.310407	NOUN	5.60241	1.81417	1	7	3554.65
bronce.png	bronce	oro	NO	28	65	0.323077	0.430769	2.2863	0.689153	NOUN	6.48193	1.21336	1	7	2567.34
brotar.png	brotar	planta	NO	27	62	0	0.435484	2.81158	0.0421117	VERB	6.53012	0.928378	3	7	2774.54
bruja.png	bruja	bruja	YES	59	62	0.951613	0.951613	0.323939	1	NOUN	6.87952	0.478758	4	7	2285.88
brujo.png	brujo	mago	NO	36	62	0.258065	0.580645	1.66828	0.848247	NOUN	6.54217	0.845378	3	7	2340.1
buey.png	buey	vaca	NO	51	61	0.0163934	0.836066	0.933959	0.567644	NOUN	6.67816	0.673316	4	7	2680.38
bufanda.png	bufanda	bufanda	YES	55	61	0.901639	0.901639	0.685249	1	NOUN	6.95181	0.345833	4	7	2237.42
búho_1.png	búho	búho	YES	43	61	0.704918	0.704918	1.14495	1	NOUN	6.95402	0.210649	6	7	2165.22
buitre.png	buitre	buitre	YES	36	65	0.553846	0.553846	2.20971	1	NOUN	6.90361	0.508812	4	7	2482.22
buque.png	buque	barco	NO	34	60	0.0166667	0.566667	2.68459	0.88624	NOUN	6.58537	0.968022	2	7	2645.09
burro.png	burro	burro	YES	57	61	0.934426	0.934426	0.447545	1	NOUN	6.87952	0.424769	5	7	1971
buscar_1.png	buscar	preguntar	NO	15	65	0.0923077	0.230769	4.15125	0.455218	VERB	5.71084	1.43587	1	7	4561.36
butifarra.png	butifarra	embutido	NO	16	62	0.016129	0.258065	3.66846	0.324663	NOUN	5.55422	1.78922	1	7	3566.93
buzón_1.png	buzón	buzón	YES	44	61	0.721311	0.721311	1.30469	1	NOUN	6.74699	0.746428	3	7	2432.9
cabalgata.png	cabalgata	cabalgata	YES	17	65	0.261538	0.261538	2.90151	1	NOUN	6.56627	0.977712	1	7	2730.33
caballero.png	caballero	armadura	NO	26	60	0.183333	0.433333	2.34742	0.174966	NOUN	6.26506	1.24042	2	7	2486.55
caballo_1.png	caballo	caballo	YES	61	65	0.938462	0.938462	0.42583	1	NOUN	6.92771	0.375569	4	7	2231.16
cabeza.png	cabeza	cabeza	YES	36	61	0.590164	0.590164	2.19915	1	NOUN	6.48193	1.07478	3	7	2589.14	cabeza	2.27418	0.805699	0.824669	0.820093
cable.png	cable	cables	NO	27	60	0.433333	0.45	1.73033	0.640652	NOUN	6.81928	0.544251	4	7	2646
cabo.png	cabo	acantilado	NO	27	65	0.0923077	0.415385	3.13927	0.135032	NOUN	6.34483	1.08722	2	7	2990.32	acantilado	3.17425	0.686374	0.523337	0.76814
cabra_1.png	cabra	cabra	YES	48	60	0.8	0.8	1.32634	1	NOUN	6.87356	0.426031	5	7	2220.29
cactus_1.png	cactus	cactus	YES	46	62	0.741935	0.741935	1.49696	1	NOUN	6.97701	0.150736	6	7	1987.53
cadena_1.png	cadena	cadena	YES	58	65	0.892308	0.892308	0.722094	1	NOUN	6.7931	0.531298	4	7	2478.32
cadera.png	cadera	cintura	NO	15	60	0.233333	0.25	3.15371	0.760769	NOUN	6.28916	1.30225	1	7	3371.05
caer_1.png	caer	caer	YES	32	65	0.492308	0.492308	1.76842	1	VERB	6.42529	0.85769	4	7	2874.66
café_1.png	café	café	YES	49	61	0.803279	0.803279	1.15229	1	NOUN	6.91566	0.320245	5	7	1957.19
caimán.png	caimán	cocodrilo	NO	24	61	0.0491803	0.393443	2.6248	0.636125	NOUN	6.45783	0.966528	3	7	2822.52
caja_1.png	caja	caja	YES	57	62	0.919355	0.919355	0.591701	1	NOUN	6.86747	0.406385	5	7	2281.43
calabacín.png	calabacín	pepino	NO	32	62	0.306452	0.516129	1.99508	0.721397	NOUN	6.78313	0.663476	4	7	2612.11
calabaza_1.png	calabaza	calabaza	YES	29	60	0.483333	0.483333	1.74559	1	NOUN	6.93103	0.297005	5	7	2349.74
calamar.png	calamar	calamar	YES	54	62	0.870968	0.870968	0.832925	1	NOUN	6.87952	0.424769	5	7	2138.48
calcetines_1.png	calcetines	navidad	NO	23	62	0.16129	0.370968	2.58937	0.144995	NOUN	6.37931	1.03701	3	7	3178.92
calculadora.png	calculadora	calculadora	YES	46	62	0.741935	0.741935	1.36366	1	NOUN	6.92771	0.406746	4	7	2373.59
calendario.png	calendario	calendario	YES	57	65	0.876923	0.876923	0.845833	1	NOUN	6.91566	0.389021	4	7	2351.94
calentar_1.png	calentar	hervir	NO	18	61	0.114754	0.295082	2.69557	0.711882	VERB	6.51724	0.729161	4	7	2665.03
cáliz.png	cáliz	cáliz	YES	23	60	0.383333	0.383333	2.85094	1	NOUN	6.75862	0.569894	4	7	2324.93
callar_1.png	callar	silencio	NO	47	65	0.123077	0.723077	1.45813	0.259727	VERB	6.43373	0.990107	3	7	2880.72
calle_1.png	calle	natación	NO	12	62	0.145161	0.193548	3.76995	0.108037	NOUN	5.47126	1.68329	1	7	3586.99	calle	0.842187	0.880159	0.290994	0.34963
calor_1.png	calor	calor	YES	33	62	0.532258	0.532258	1.8878	1	NOUN	6.71084	0.80441	1	7	2331.99
calvo.png	calvo	calvo	YES	41	60	0.683333	0.683333	1.97923	1	ADJECTIVE	6.80723	0.551225	4	7	2543.89
calzoncillos_1.png	calzoncillos	calzoncillos	YES	22	60	0.366667	0.366667	2.87817	1	NOUN	6.67816	0.723272	4	7	2798.69
cama_1.png	cama	cama	YES	63	65	0.969231	0.969231	0.198235	1	NOUN	6.87356	0.367411	5	7	2196.93
cámara_1.png	cámara	cámara	YES	47	60	0.783333	0.783333	1.18472	1	NOUN	6.90361	0.370051	5	7	2291.61	cámara	0.630917	0.850256	0.911621	0.838446
camarero_1.png	camarero	camarero	YES	49	65	0.753846	0.753846	1.42587	1	NOUN	6.31325	1.10352	1	7	2761.57
camello.png	camello	camello	YES	48	62	0.774194	0.774194	1.09456	1	NOUN	6.87356	0.452502	4	7	2795.55
camino.png	camino	camino	YES	52	65	0.8	0.8	1.30817	1	NOUN	6.6988	0.675981	4	7	2223.3	camino	1.11894	0.863701	0.85341	0.935567
camión_1.png	camión	camión	YES	52	60	0.866667	0.866667	0.933176	1	NOUN	6.95181	0.215475	6	7	2438
camisa_1.png	camisa	camisa	YES	52	61	0.852459	0.852459	0.940199	1	NOUN	6.85542	0.386748	5	7	1917.29
camiseta_1.png	camiseta	camiseta	YES	52	65	0.8	0.8	1.38886	1	NOUN	6.78313	0.605829	4	7	2372.4
camisón.png	camisón	vestido	NO	51	60	0	0.85	1.00608	0.73431	NOUN	6.1954	1.30151	1	7	2710.74
campana_1.png	campana	campana	YES	59	62	0.951613	0.951613	0.356197	1	NOUN	6.94253	0.279381	5	7	2341.47
campo_1.png	campo	campo	YES	44	62	0.709677	0.709677	1.673	1	NOUN	6.71084	0.707626	3	7	2696.1	campo	1.8596	0.812923	0.785467	0.900771
canal.png	canal	río	NO	39	65	0.107692	0.6	1.56418	0.620154	NOUN	6.64634	0.851606	2	7	2620.48	río	0.789872	0.882141	0.770588	0.813804
canario.png	canario	pájaro	NO	31	65	0.246154	0.476923	2.12089	0.562601	NOUN	6.74699	0.729908	2	7	2015.69
candado.png	candado	candado	YES	49	62	0.790323	0.790323	1.35547	1	NOUN	6.90805	0.328215	5	7	2367.21
candelabro_1.png	candelabro	candelabro	YES	46	65	0.707692	0.707692	1.60232	1	NOUN	6.79518	0.658139	3	7	2271.86
candidato_1.png	candidato	elegido	NO	12	65	0.107692	0.184615	3.77283	0.357339	NOUN	5.81609	1.45097	1	7	4229.89
candil.png	candil	candelabro	NO	21	61	0.0491803	0.344262	2.57297	0.71661	NOUN	6.6988	0.675981	4	7	2477.65
canela.png	canela	canela	YES	47	65	0.723077	0.723077	1.91367	1	NOUN	6.5977	1.0282	1	7	2740.02
cangrejo_1.png	cangrejo	cangrejo	YES	56	60	0.933333	0.933333	0.486693	1	NOUN	6.93976	0.285819	5	7	2182.95
canoa_1.png	canoa	barca	NO	32	65	0.369231	0.492308	1.68931	0.897312	NOUN	6.73494	0.699901	3	7	2338.95
cantar_1.png	cantar	cantar	YES	61	62	0.983871	0.983871	0.119116	1	VERB	6.78313	0.495053	5	7	2075.87
cantidad_1.png	cantidad	incógnita	NO	5	61	0	0.0819672	4.90403	0.287817	NOUN	5.09639	1.84533	1	7	3898.87	tres	2.51667	0.653842	0.179213	0.179014
capilla.png	capilla	iglesia	NO	39	62	0.129032	0.629032	1.77862	0.771348	NOUN	6.79518	0.535542	4	7	2732.81
capitán.png	capitán	capitán	YES	38	60	0.633333	0.633333	1.9832	1	NOUN	6.71084	0.690177	4	7	2597.29
capucha.png	capucha	capucha	YES	40	65	0.615385	0.615385	1.56182	1	NOUN	6.63218	0.850649	2	7	2305.78
cara.png	cara	cara	YES	32	61	0.52459	0.52459	2.48723	1	NOUN	6.78313	0.564135	4	7	2216.8	cara	0.965787	0.830307	0.791707	0.824746
caracol_1.png	caracol	caracol	YES	58	62	0.935484	0.935484	0.47415	1	NOUN	6.96552	0.183523	6	7	1977.69
carácter_1.png	carácter	letra	NO	36	61	0	0.590164	1.42982	0.181024	NOUN	4.09195	2.36561	1	7	4272.17	letra	1.28155	0.909007	0.922162	0.977157
caramelo_1.png	caramelo	caramelo	YES	58	61	0.95082	0.95082	0.360854	1	NOUN	6.91566	0.320245	5	7	2451.58
caravana.png	caravana	caravana	YES	39	61	0.639344	0.639344	1.7046	1	NOUN	6.80723	0.756401	1	7	2191.81
carbón.png	carbón	carbón	YES	29	62	0.467742	0.467742	2.75007	1	NOUN	6.54217	1.06268	2	7	2644.65
cárcel.png	cárcel	cárcel	YES	45	61	0.737705	0.737705	1.45314	1	NOUN	6.86747	0.462524	4	7	2634.52
cargar_1.png	cargar	cargar	YES	17	61	0.278689	0.278689	3.40173	1	VERB	6.36782	0.903674	3	7	2522.55
carnaval_1.png	carnaval	carnaval	YES	48	61	0.786885	0.786885	1.26134	1	NOUN	6.60241	0.825504	3	7	2752.84
carne_1.png	carne	filete	NO	36	62	0.258065	0.580645	1.75876	0.395078	NOUN	6.87356	0.397802	5	7	2255.86
carnero.png	carnero	cabra	NO	48	65	0.123077	0.738462	1.25948	0.630912	NOUN	6.56322	1.00812	1	7	2387.01
carpeta.png	carpeta	carpeta	YES	58	61	0.95082	0.95082	0.360854	1	NOUN	6.86747	0.462524	4	7	2492.28
carpintero_1.png	carpintero	martillo	NO	27	60	0.166667	0.45	3.01354	0.382702	NOUN	5.66265	1.4422	1	7	3255.78
carretilla_1.png	carretilla	carretilla	YES	17	62	0.274194	0.274194	3.36836	1	NOUN	6.34483	1.1496	2	7	2903.06
carrito_1.png	carrito	carro	NO	26	62	0.354839	0.419355	1.8642	0.705192	NOUN	6.77108	0.570094	4	7	2291.99
carro_1.png	carro	carrito	NO	16	61	0.213115	0.262295	3.30541	0.705192	NOUN	6.22892	1.05143	3	7	2657.71
carromato.png	carromato	carro	NO	26	65	0.0153846	0.4	2.58844	0.882342	NOUN	6.18072	1.14917	1	7	3113.07
carruaje_1.png	carruaje	carro	NO	18	61	0.295082	0.295082	2.81448	0.795508	NOUN	6.84146	0.532163	3	7	2260.77
carta_1.png	carta	carta	YES	35	61	0.57377	0.57377	2.41129	1	NOUN	6.81928	0.566215	4	7	2744.78	carta	1.0619	0.723288	0.843893	0.793786
cartel_1.png	cartel	teatro	NO	16	60	0.25	0.266667	3.22576	0.314356	NOUN	6.22989	1.27317	2	7	3766.43
cartulina.png	cartulina	cartulinas	NO	28	62	0.0645161	0.451613	2.95634	0.547502	NOUN	6.63218	0.733183	3	7	2344.82
casa_1.png	casa	casa	YES	59	65	0.907692	0.907692	0.609586	1	NOUN	6.78313	0.542087	4	7	2090.11	casa	0.3431	0.947121	0.943706	0.962379
casar.png	casar	boda	NO	50	62	0.0322581	0.806452	1.26149	0.374064	VERB	6.66667	0.693268	4	7	2569.62
cascabel.png	cascabel	cascabel	YES	58	65	0.892308	0.892308	0.764477	1	NOUN	6.81928	0.627511	3	7	2335.71
cascada_1.png	cascada	cascada	YES	50	62	0.806452	0.806452	1.08574	1	NOUN	6.90805	0.361913	5	7	2355.45
casco_1.png	casco	botella	NO	57	65	0	0.876923	0.876603	0.191864	NOUN	1.75904	1.84517	1	7	3521.22
casino_1.png	casino	poker	NO	12	60	0.166667	0.2	3.22083	0.464731	NOUN	6.48276	0.874205	3	7	2817.8
castillo_1.png	castillo	castillo	YES	56	62	0.903226	0.903226	0.708843	1	NOUN	6.83133	0.513697	4	7	2417.77
castor.png	castor	castor	YES	52	65	0.8	0.8	1.32733	1	NOUN	6.84337	0.551758	3	7	2107.18
catástrofe_1.png	catástrofe	terremoto	NO	18	62	0.016129	0.290323	3.54939	0.459804	NOUN	6.31034	1.11345	1	7	2679.38
catedral.png	catedral	iglesia	NO	22	61	0.0819672	0.360656	3.32088	0.788022	NOUN	6.26506	1.25993	1	7	2953.33
cazar.png	cazar	cazar	YES	26	60	0.433333	0.433333	2.19389	1	VERB	6.84337	0.480902	4	7	2398.95
cazo.png	cazo	cazuela	NO	22	60	0.25	0.366667	2.49439	0.674276	NOUN	6.59036	1.14802	1	7	2495.93
cebolla.png	cebolla	cebolla	YES	54	61	0.885246	0.885246	0.758298	1	NOUN	6.87952	0.424769	4	7	2133.67
cebra.png	cebra	cebra	YES	54	62	0.870968	0.870968	0.691717	1	NOUN	6.96386	0.187784	6	7	2155.99
ceja.png	ceja	ceja	YES	61	65	0.938462	0.938462	0.42583	1	NOUN	6.90361	0.430951	4	7	2322.02
celebrar_1.png	celebrar	fiesta	NO	43	62	0	0.693548	1.2456	0.442352	VERB	6.57471	0.74134	3	7	2668.1
celo.png	celo	celo	YES	51	61	0.836066	0.836066	1.15543	1	NOUN	6.74713	0.852062	1	7	2557.45
cementerio.png	cementerio	cementerio	YES	56	61	0.918033	0.918033	0.521446	1	NOUN	6.89157	0.494162	4	7	2467.52
cena.png	cena	cena	YES	43	62	0.693548	0.693548	1.3097	1	NOUN	6.72289	0.703879	4	7	2685.52
cenicero.png	cenicero	cenicero	YES	39	65	0.6	0.6	2.21788	1	NOUN	6.92771	0.406746	4	7	2289.98
censura.png	censura	mudo	NO	20	61	0	0.327869	2.88146	0.0621223	NOUN	5.93976	1.24302	2	7	3295.1
céntimo.png	céntimo	céntimo	YES	39	65	0.6	0.6	1.80437	1	NOUN	6.92771	0.462842	4	7	2483.55
centro_1.png	centro	cruz	NO	19	62	0.016129	0.306452	3.62582	0.154059	NOUN	6.04819	1.31505	1	7	2638.33	cruz	2.63292	0.657279	0.726718	0.774973
cepillo_1.png	cepillo	cepillo	YES	33	62	0.532258	0.532258	2.38527	1	NOUN	6.85542	0.521081	4	7	2439.29
cerdo_1.png	cerdo	cerdo	YES	56	60	0.933333	0.933333	0.486693	1	NOUN	6.90361	0.430951	4	7	2274.77
cerebro.png	cerebro	cerebro	YES	59	65	0.907692	0.907692	0.609586	1	NOUN	6.80723	0.652534	2	7	2192.95
cereza.png	cereza	cereza	YES	59	62	0.951613	0.951613	0.356197	1	NOUN	6.94253	0.23409	6	7	1998.66
cerrar_1.png	cerrar	cerrar	YES	44	65	0.676923	0.676923	1.83444	1	VERB	6.37805	1.15085	1	7	3215.91
certificado.png	certificado	certificado	YES	25	62	0.403226	0.403226	3.21112	1	NOUN	6.49398	0.954751	3	7	2587.59
cesar_1.png	cesar	castigo	NO	4	60	0	0.0666667	5.0899	0.100261	VERB	3.08046	2.10326	1	7	5913.59
césped.png	césped	campo	NO	24	62	0.129032	0.387097	3.11423	0.475454	NOUN	6.68675	0.731315	3	7	2610.67
cesta_1.png	cesta	cesta	YES	49	60	0.816667	0.816667	1.09472	1	NOUN	6.85542	0.386748	5	7	2244.55
chaleco.png	chaleco	chaleco	YES	59	65	0.907692	0.907692	0.651969	1	NOUN	6.90361	0.401657	4	7	2199.84
chalet.png	chalet	casa	NO	40	62	0.0645161	0.645161	2.04312	0.55508	NOUN	6.36145	1.27431	1	7	2659.27
champán.png	champán	champán	YES	28	65	0.430769	0.430769	2.74661	1	NOUN	6.85542	0.41709	5	7	2059.58
chapa.png	chapa	chapa	YES	46	62	0.741935	0.741935	1.36366	1	NOUN	6.56322	0.972902	1	7	2430.74
chaqueta.png	chaqueta	chaqueta	YES	33	60	0.55	0.55	2.17222	1	NOUN	6.61446	0.808964	3	7	2177.31
charco.png	charco	charco	YES	33	62	0.532258	0.532258	1.67156	1	NOUN	6.83908	0.479184	5	7	2623.08
charlar_1.png	charlar	hablar	NO	37	61	0.0819672	0.606557	2.21559	0.695914	VERB	6.43373	1.01444	3	7	3056.66
chata.png	chata	coleta	NO	25	62	0	0.403226	2.57002	0.281566	ADJECTIVE	3.66265	1.83647	1	7	4439.34
cheque.png	cheque	cheque	YES	50	62	0.806452	0.806452	1.21545	1	NOUN	6.80723	0.572922	4	7	2317.29
chica_1.png	chica	niña	NO	55	62	0.0322581	0.887097	0.761055	0.799357	NOUN	6.6092	0.67093	4	7	2647.67
chicle.png	chicle	chicle	YES	30	65	0.461538	0.461538	1.86763	1	NOUN	6.89157	0.413552	4	7	2177.86
chico_1.png	chico	gafas	NO	39	61	0.0491803	0.639344	2.05308	0.105657	NOUN	6.37931	1.04816	3	7	2599.6
chimenea_1.png	chimenea	chimenea	YES	42	60	0.7	0.7	1.60103	1	NOUN	6.84337	0.480902	4	7	2298.47
chimpancé.png	chimpancé	mono	NO	42	65	0.123077	0.646154	1.86872	0.606795	NOUN	6.81928	0.544251	4	7	2344.59
chincheta_1.png	chincheta	chincheta	YES	49	61	0.803279	0.803279	1.28941	1	NOUN	6.66265	0.887269	3	7	2528.67
chocar.png	chocar	choque	NO	23	61	0.0655738	0.377049	2.13238	0.490053	VERB	6.78313	0.585354	4	7	2392.57
chocolate_1.png	chocolate	chocolate	YES	53	60	0.883333	0.883333	0.780561	1	NOUN	6.95181	0.26612	5	7	2054.37
chófer_1.png	chófer	conducir	NO	49	65	0	0.753846	1.17353	0.242627	NOUN	5.59036	1.57756	1	7	2985.11
choza.png	choza	choza	YES	18	61	0.295082	0.295082	2.74862	1	NOUN	6.49398	0.888593	3	7	2451.48
cicatriz.png	cicatriz	corte	NO	17	65	0.0615385	0.261538	3.41661	0.319493	NOUN	6.3494	1.17321	2	7	3327.75
ciclo.png	ciclo	metamorfosis	NO	25	61	0.213115	0.409836	2.84112	0.284709	NOUN	6.57831	0.989216	2	7	3273.22
ciego_1.png	ciego	ciego	YES	28	65	0.430769	0.430769	2.37735	1	ADJECTIVE	5.71084	1.54233	2	7	3097.36
cielo_1.png	cielo	noche	NO	23	65	0.169231	0.353846	2.44827	0.193652	NOUN	6.74699	0.601692	4	7	2224.45	estrellas	1.22473	0.943877	0.85559	0.788137
científico.png	científico	científico	YES	18	60	0.3	0.3	3.42749	1	NOUN	6.74713	0.510777	5	7	2739.7
ciervo.png	ciervo	ciervo	YES	30	60	0.5	0.5	2.39871	1	NOUN	6.77108	0.686548	3	7	3077.01
cigarrillo.png	cigarrillo	cigarro	NO	46	65	0.215385	0.707692	1.26257	0.936934	NOUN	6.93976	0.239379	6	7	2136.07
cigarro.png	cigarro	cigarro	YES	43	61	0.704918	0.704918	1.5604	1	NOUN	6.89157	0.468835	4	7	1968.39
cilindro.png	cilindro	cilindro	YES	47	62	0.758065	0.758065	1.67894	1	NOUN	6.7931	0.701128	2	7	2496.39
cima.png	cima	cima	YES	26	60	0.433333	0.433333	1.96853	1	NOUN	6.73494	0.925049	1	7	2572.14
cine_1.png	cine	cine	YES	39	65	0.6	0.6	1.71092	1	NOUN	6.79268	0.603238	4	7	2791.79	cine	1.98366	0.849284	0.799836	0.858752
cinta.png	cinta	diadema	NO	31	60	0.15	0.516667	2.2055	0.503693	NOUN	6.54023	0.937644	1	7	2215.07
cinturón.png	cinturón	cinturón	YES	31	62	0.5	0.5	2.31986	1	NOUN	6.86747	0.43536	5	7	2290.05
circo.png	circo	circo	YES	50	61	0.819672	0.819672	0.836932	1	NOUN	6.87952	0.478758	4	7	2034
circuito_1.png	circuito	circuito	YES	35	65	0.538462	0.538462	2.44923	1	NOUN	6.58621	0.814858	4	7	2764.26
círculo.png	círculo	círculo	YES	31	65	0.476923	0.476923	2.40397	1	NOUN	6.90361	0.335481	5	7	2178.11
ciruela.png	ciruela	ciruela	YES	23	61	0.377049	0.377049	2.56379	1	NOUN	6.71264	0.680425	4	7	2571.45
cisne.png	cisne	cisne	YES	47	61	0.770492	0.770492	1.20639	1	NOUN	6.90361	0.335481	5	7	1969.78
citar.png	citar	esperar	NO	30	61	0	0.491803	2.65839	0.343776	VERB	5.45783	1.50852	1	7	3682.11
ciudad_1.png	ciudad	ciudad	YES	47	65	0.723077	0.723077	1.64275	1	NOUN	6.83908	0.454271	5	7	2222.01	ciudad	0.941536	0.761331	0.767782	0.817527
clarinete.png	clarinete	clarinete	YES	28	61	0.459016	0.459016	2.38612	1	NOUN	6.85542	0.521081	4	7	2320.08
claro_1.png	claro	luz	NO	42	62	0	0.677419	1.73224	0.0770591	ADJECTIVE	5.24096	1.6048	1	7	3513.14	luz	2.04239	0.862796	0.866383	0.833437
clase_1.png	clase	profesora	NO	24	62	0	0.387097	2.74987	0.300608	NOUN	6.43373	0.886109	3	7	2756.53	clase	3.25337	0.55526	0.0511421	0.0295269
clasificar.png	clasificar	ordenar	NO	11	65	0.107692	0.169231	4.36576	0.483467	VERB	5.78313	1.50648	1	7	3624.96
clave_1.png	clave	candado	NO	38	62	0.0483871	0.612903	1.80131	0.0904527	NOUN	6.03614	1.12017	3	7	2801.23
clavel.png	clavel	rosa	NO	24	60	0.233333	0.4	1.93355	0.452547	NOUN	6.6506	0.802948	3	7	2374.64
clavo.png	clavo	clavo	YES	45	60	0.75	0.75	1.5295	1	NOUN	6.86747	0.512552	4	7	2120.25
clima.png	clima	tiempo	NO	27	61	0.163934	0.442623	2.84865	0.296036	NOUN	6.33735	1.16113	1	7	3268.94
clip.png	clip	clip	YES	59	65	0.907692	0.907692	0.651969	1	NOUN	6.95402	0.210649	6	7	2106.08
cobrar.png	cobrar	pagar	NO	31	61	0.0327869	0.508197	2.64656	0.666397	VERB	6.20482	1.27604	1	7	3578.27
coche_1.png	coche	coche	YES	63	65	0.969231	0.969231	0.229004	1	NOUN	6.98851	0.107211	6	7	2108.41
cocina_1.png	cocina	cocina	YES	33	65	0.507692	0.507692	2.76876	1	NOUN	6.49398	0.831887	4	7	2976.7
coco.png	coco	coco	YES	60	65	0.923077	0.923077	0.539084	1	NOUN	6.91566	0.320245	5	7	1951.08
cocodrilo.png	cocodrilo	cocodrilo	YES	56	60	0.933333	0.933333	0.486693	1	NOUN	6.95181	0.215475	6	7	2204.72
código.png	código	código	YES	40	65	0.615385	0.615385	1.62714	1	NOUN	6.78161	0.53755	4	7	2324.06
codo.png	codo	codo	YES	56	61	0.918033	0.918033	0.566608	1	NOUN	6.90361	0.401657	4	7	2257.69
coger_1.png	coger	coger	YES	23	62	0.370968	0.370968	3.49603	1	VERB	5.6506	1.61874	1	7	3176.13
cohete_1.png	cohete	cohete	YES	54	65	0.830769	0.830769	0.964461	1	NOUN	6.91566	0.320245	5	7	2400.47
cojín.png	cojín	cojín	YES	43	62	0.693548	0.693548	1.46777	1	NOUN	6.77011	0.584711	4	7	2272.87
cola_1.png	cola	cola	YES	50	62	0.806452	0.806452	0.866905	1	NOUN	6.82759	0.510515	4	7	2461.94
colador.png	colador	colador	YES	46	62	0.741935	0.741935	1.5414	1	NOUN	6.90361	0.335481	5	7	2129.3
coliflor.png	coliflor	coliflor	YES	49	62	0.790323	0.790323	1.12311	1	NOUN	6.95181	0.215475	6	7	2143.55
collar_1.png	collar	collar	YES	50	61	0.819672	0.819672	1.04233	1	NOUN	6.74713	0.575031	4	7	2344.57
colmena_1.png	colmena	abejas	NO	13	62	0.177419	0.209677	3.44809	0.471395	NOUN	6.01205	1.54993	1	7	3644.75
colocar_1.png	colocar	dejar	NO	9	65	0.123077	0.138462	4.283	0.364856	VERB	5.26506	1.60855	1	7	3563.02
color_1.png	color	colores	NO	18	60	0.133333	0.3	3.64333	0.584406	NOUN	5.71264	1.47781	1	7	3289.25	colores	1.79196	0.769434	0.363623	0.475989
combatir.png	combatir	lucha	NO	28	61	0	0.459016	2.5382	0.434869	VERB	6.22989	0.93636	4	7	2946.36
comenzar.png	comenzar	carretera	NO	32	60	0	0.533333	2.73581	0.0109941	VERB	5.31325	1.86055	1	7	3084.61
comer_1.png	comer	comer	YES	52	60	0.866667	0.866667	0.933176	1	VERB	6.73494	0.606556	4	7	2559.78
comercio_1.png	comercio	regalo	NO	20	62	0	0.322581	2.93874	0.107686	NOUN	5.37349	1.80589	1	7	3474.08	tienda	0.996033	0.863635	0	0
cometa_1.png	cometa	cometa	YES	18	60	0.3	0.3	2.87012	1	NOUN	6.66265	0.785185	3	7	2600.01
comité_1.png	comité	trabajadores	NO	11	61	0	0.180328	4.13504	0.278515	NOUN	4.95181	1.79364	1	7	3664.55
cómoda_1.png	cómoda	cómoda	YES	14	65	0.215385	0.215385	2.93899	1	NOUN	6.43373	1.23162	1	7	2486.2
compartir_1.png	compartir	dar	NO	22	60	0.316667	0.366667	2.56809	0.404555	VERB	6.16092	1.13991	2	7	3110.67
comulgar_1.png	comulgar	comulgar	YES	21	60	0.35	0.35	2.74515	1	VERB	6.81609	0.445357	5	7	2507.06
comunicar_1.png	comunicar	señalar	NO	15	62	0	0.241935	3.8618	0.536859	VERB	4.90361	1.69371	1	7	4515.43
comunidad_1.png	comunidad	aragón	NO	38	65	0.107692	0.584615	2.4674	0.22264	NOUN	6.54217	1.14019	1	7	3173.58	aragón	2.54675	0.543378	0.355306	0.675424
comunión_1.png	comunión	comunión	YES	23	61	0.377049	0.377049	2.54775	1	NOUN	6.68675	0.64255	4	7	2578.04
conceder.png	conceder	aprobado	NO	14	61	0	0.229508	3.8044	0.183972	VERB	5.92771	1.0682	3	7	2983.37
concha.png	concha	concha	YES	47	65	0.723077	0.723077	1.77897	1	NOUN	6.73494	0.766435	2	7	2399
conciencia.png	conciencia	pensar	NO	44	60	0	0.733333	1.75739	0.240031	NOUN	4.36145	1.83847	1	7	3753.84
concurso.png	concurso	concurso	YES	19	62	0.306452	0.306452	2.94807	1	NOUN	6.43678	0.93636	2	7	3141.17
conducir_1.png	conducir	volante	NO	31	61	0.442623	0.508197	1.30841	0.196684	VERB	6.61446	0.729706	4	7	2394.77
conductor_1.png	conductor	conducir	NO	34	61	0.393443	0.557377	1.29118	0.257619	NOUN	6.75862	0.589945	4	7	2982.53
conectar_1.png	conectar	enchufar	NO	47	61	0.0327869	0.770492	0.994353	0.670996	VERB	6.56627	0.752115	4	7	2841.53
conejo_1.png	conejo	conejo	YES	41	65	0.630769	0.630769	2.41599	1	NOUN	5.48276	1.76439	1	7	4902.77
confesión.png	confesión	confesar	NO	17	60	0.283333	0.283333	2.74034	0.416101	NOUN	6.65517	0.695962	3	7	2711.54
confundir_1.png	confundir	duda	NO	15	62	0	0.241935	3.66408	0.224515	VERB	5.6747	1.57812	1	7	2661.76
congreso_1.png	congreso	congreso	YES	13	65	0.2	0.2	3.47806	1	NOUN	6.42169	1.10564	2	7	3219.67	congreso	1.7728	0.900197	0.367712	0.391194
conjunto.png	conjunto	pelotas	NO	9	65	0	0.138462	4.43124	-0.0757568	NOUN	4.49425	2.09581	1	7	3392.56	círculos	2.93966	0.641467	0.628146	0.55401
cono_1.png	cono	cono	YES	64	65	0.984615	0.984615	0.114676	1	NOUN	6.68675	0.810416	3	7	2296.1
conocer_1.png	conocer	saludar	NO	43	60	0.0333333	0.716667	1.52388	0.383242	VERB	5.52874	1.61993	1	7	3400.86	saludar	1.97655	0.783831	0.721573	0.901598
conserje_1.png	conserje	recepcionista	NO	21	60	0.0666667	0.35	3.25909	0.768516	NOUN	6.03614	1.23413	2	7	3112.93
considerar.png	considerar	pensar	NO	24	62	0	0.387097	2.37698	0.609527	VERB	4.44578	1.82298	1	7	3724.78
construir_1.png	construir	albañil	NO	22	62	0.306452	0.354839	2.67867	0.11201	VERB	6.75904	0.673367	3	7	2513.96
contar_1.png	contar	cuento	NO	37	60	0.0333333	0.616667	2.2359	0.333831	VERB	5.85542	1.44941	1	7	3851.46
contestar_1.png	contestar	hablar	NO	17	65	0	0.261538	3.77636	0.633297	VERB	5.87356	1.46116	1	7	3461.71
continuar.png	continuar	carretera	NO	25	62	0.0322581	0.403226	3.35166	0.0453335	VERB	5.28916	1.74977	1	7	3322.12
convención.png	convención	conferencia	NO	13	61	0.0163934	0.213115	4.15417	0.671617	NOUN	6.06897	1.13908	3	7	3597.77
conversar_1.png	conversar	hablar	NO	33	61	0.0655738	0.540984	2.34337	0.786155	VERB	6.49398	0.979964	2	7	2656.33
copa_1.png	copa	trofeo	NO	38	62	0.258065	0.612903	1.64095	0.320146	NOUN	6.75904	0.616646	4	7	2521	copa	0.3431	0.947121	0.469163	0.494803
corbata_1.png	corbata	corbata	YES	59	62	0.951613	0.951613	0.356197	1	NOUN	6.87952	0.527248	4	7	2470.96
cordero_1.png	cordero	carne	NO	27	65	0.138462	0.415385	3.16189	0.420177	NOUN	6.31325	1.01125	3	7	3392.46
cordón.png	cordón	cordón	YES	36	65	0.553846	0.553846	1.56136	1	NOUN	6.87952	0.395017	5	7	2367.65
coro.png	coro	coro	YES	48	65	0.738462	0.738462	0.996498	1	NOUN	6.78161	0.579199	4	7	2237.24
corona_1.png	corona	corona	YES	22	62	0.354839	0.354839	2.66818	1	NOUN	6.2069	1.38209	1	7	3060.03
corregir.png	corregir	test	NO	20	60	0.183333	0.333333	3.04503	0.229614	VERB	6.46341	0.863457	4	7	3210.2
correo_1.png	correo	correo	YES	28	61	0.459016	0.459016	2.38691	1	NOUN	6.68675	0.697167	4	7	2638.72
correr_1.png	correr	correr	YES	59	62	0.951613	0.951613	0.356197	1	VERB	6.59036	0.855914	4	7	2541.46
cortar_1.png	cortar	cortar	YES	30	61	0.491803	0.491803	2.36902	1	VERB	6.75862	0.527511	5	7	2383.91
cortinas.png	cortinas	cortinas	YES	44	65	0.676923	0.676923	1.39439	1	NOUN	6.87952	0.424769	4	7	1906.69
coser_1.png	coser	coser	YES	58	65	0.892308	0.892308	0.733708	1	VERB	6.87952	0.45257	4	7	2634.53
cotorra.png	cotorra	pájaro	NO	33	62	0	0.532258	2.41251	0.331221	NOUN	5.91954	1.49587	1	7	3048.98
coyote.png	coyote	lobo	NO	54	65	0	0.830769	1.06277	0.576296	NOUN	6.27711	1.38206	1	7	2925.48
crear.png	crear	colocar	NO	15	62	0	0.241935	3.88615	0.421564	VERB	3.87952	1.99632	1	7	4765.51	juego	3.0027	0.532487	0.465294	0.625787
crecer_1.png	crecer	crecer	YES	35	61	0.57377	0.57377	2.14805	1	VERB	6.04598	1.25668	2	7	3187.02
crema_1.png	crema	pomada	NO	40	60	0.1	0.666667	2.02119	0.610408	NOUN	6.53012	0.845899	4	7	2910.95
cremallera.png	cremallera	cremallera	YES	58	62	0.935484	0.935484	0.441892	1	NOUN	6.93976	0.285819	5	7	2116.08
cresta.png	cresta	cresta	YES	57	62	0.919355	0.919355	0.559443	1	NOUN	6.86747	0.488179	4	7	2504.08
crisis.png	crisis	crisis	YES	6	61	0.0983607	0.0983607	4.60937	1	NOUN	6.45122	0.918297	4	7	2900.61	crisis*	3.81375	0.608801	0.505964	0.605896
cristal.png	cristal	espejo	NO	30	60	0.35	0.5	1.77022	0.589477	NOUN	6.59036	0.897641	2	7	2416.61
cristiano_1.png	cristiano	rezar	NO	48	62	0	0.774194	1.56584	0.208453	ADJECTIVE	6.42169	1.03736	2	7	4013.45
cruzar_1.png	cruzar	cruzar	YES	45	60	0.75	0.75	1.75467	1	VERB	6.36145	1.05436	2	7	3073.4
cuadrado.png	cuadrado	cuadrado	YES	48	65	0.738462	0.738462	1.55555	1	NOUN	6.86207	0.486382	4	7	2562.51
cuadro.png	cuadro	cuadro	YES	49	60	0.816667	0.816667	1.10896	1	NOUN	6.89157	0.413552	4	7	2121.92
cuarto_1.png	cuarto	caldera	NO	22	61	0	0.360656	3.20672	0.227302	NOUN	2.38554	2.09431	1	7	4646.41	cuarto	3.07398	0.624237	0	0
cubismo.png	cubismo	cuadro	NO	18	61	0.0327869	0.295082	3.13851	0.420755	NOUN	6.13793	1.56393	1	7	3507.89
cubo_1.png	cubo	basura	NO	24	61	0.114754	0.393443	2.08346	0.397781	NOUN	6.71084	0.707626	4	7	2371.49
cubrir.png	cubrir	destapar	NO	15	60	0	0.25	3.70958	0.443215	VERB	5.6988	1.47941	1	7	3069.76
cucaracha.png	cucaracha	cucaracha	YES	37	60	0.616667	0.616667	1.99208	1	NOUN	6.81928	0.497422	5	7	2441
cuchara_1.png	cuchara	cuchara	YES	46	60	0.766667	0.766667	1.57216	1	NOUN	6.72414	0.676682	4	7	2432.26
cucharón_1.png	cucharón	cuchara	NO	63	65	0	0.969231	0.229004	0.715661	NOUN	6.36145	1.28384	1	7	2760.31
cuchilla.png	cuchilla	cuchilla	YES	47	60	0.783333	0.783333	1.32897	1	NOUN	6.87952	0.424769	5	7	2409.23
cuchillo_1.png	cuchillo	cuchillo	YES	59	61	0.967213	0.967213	0.240968	1	NOUN	6.92771	0.406746	4	7	2258.28
cuello_1.png	cuello	cuello	YES	54	60	0.9	0.9	0.61491	1	NOUN	6.77011	0.564474	5	7	2351.92
cuenco.png	cuenco	cuenco	YES	36	61	0.590164	0.590164	1.96876	1	NOUN	6.73563	0.579891	4	7	2411.07
cuerda_1.png	cuerda	cuerda	YES	39	62	0.629032	0.629032	2.12758	1	NOUN	6.61728	0.845102	3	7	3110.48
cuerno.png	cuerno	cuerno	YES	38	60	0.633333	0.633333	1.39176	1	NOUN	6.90361	0.430951	4	7	2254.71
cuero.png	cuero	piel	NO	16	60	0.133333	0.266667	3.81065	0.60263	NOUN	6.28916	1.5344	1	7	3041.47
cuerpo_1.png	cuerpo	cuerpo	YES	38	65	0.584615	0.584615	2.16229	1	NOUN	6.79518	0.535542	4	7	2085.71	cuerpo	3.17364	0.754989	0.803789	0.828969
cuervo.png	cuervo	cuervo	YES	39	60	0.65	0.65	1.73715	1	NOUN	6.86747	0.462524	4	7	2143.27
cuestión.png	cuestión	pregunta	NO	31	62	0.016129	0.5	2.36073	0.410351	NOUN	6.27586	1.07498	2	7	2756.77	pregunta	2.72961	0.66205	0.623939	0.862007
cueva.png	cueva	cueva	YES	49	61	0.803279	0.803279	1.35499	1	NOUN	6.78313	0.749767	2	7	2651.73
cuidar_1.png	cuidar	fiebre	NO	18	62	0.193548	0.290323	2.38145	0.0840821	VERB	6.60241	0.909835	2	7	2991.47
culebra.png	culebra	serpiente	NO	61	65	0	0.938462	0.456599	0.79285	NOUN	6.72289	0.649826	4	7	2759.94
cumbre.png	cumbre	pico	NO	29	62	0.0806452	0.467742	2.15501	0.247069	NOUN	6.6988	0.728094	4	7	2317.58
cuna.png	cuna	cuna	YES	54	61	0.885246	0.885246	0.645925	1	NOUN	6.84337	0.505625	4	7	2230.9
cura.png	cura	cura	YES	38	62	0.612903	0.612903	1.95177	1	NOUN	6.81928	0.544251	4	7	2251.27
curar.png	curar	herida	NO	38	62	0.241935	0.612903	1.63122	0.214364	VERB	6.3253	1.09443	2	7	2771.71
curso_1.png	curso	enseñar	NO	23	65	0	0.353846	3.18308	0.0515239	NOUN	5.53012	1.61802	1	7	3563.1
dado.png	dado	dado	YES	55	60	0.916667	0.916667	0.540644	1	VERB	6.95402	0.260056	5	7	2281.86	dado	0.3431	0.95752	0.945524	0.96179
dar_1.png	dar	pasar	NO	12	62	0.16129	0.193548	4.02277	0.407464	VERB	5.82759	1.39106	1	7	3362.45	dar	3.28622	0.705003	0.600087	0.570179
dardo.png	dardo	dardo	YES	57	65	0.876923	0.876923	0.876603	1	NOUN	6.87952	0.45257	4	7	2214.88
decisión.png	decisión	elegir	NO	15	65	0.0153846	0.230769	4.12177	0.113061	NOUN	5.74699	1.50482	1	7	4005.11	rojo	3.61053	0.410488	0.461306	0.554875
dedal.png	dedal	dedal	YES	58	65	0.892308	0.892308	0.733708	1	NOUN	6.94253	0.23409	6	7	2269.59
dedo_1.png	dedo	dedo	YES	35	65	0.538462	0.538462	1.53677	1	NOUN	6.81609	0.539783	4	7	2397.79
defender_1.png	defender	amigos	NO	24	62	0	0.387097	3.42407	0.135651	VERB	3.94253	1.91904	1	7	4503.94
dejar_1.png	dejar	control	NO	13	61	0.0327869	0.213115	4.37131	0.0911389	VERB	5.18072	1.7679	1	7	4145.83	pagar	2.64468	0.356642	0.399212	0.242356
delantal.png	delantal	delantal	YES	36	62	0.580645	0.580645	1.70054	1	NOUN	6.81928	0.544251	4	7	2402.8
delfín.png	delfín	delfín	YES	49	61	0.803279	0.803279	1.02712	1	NOUN	6.93103	0.297005	5	7	2109.36
dentadura.png	dentadura	encía	NO	23	60	0.0333333	0.383333	2.16499	0.53152	NOUN	6.64368	0.714908	4	7	2922.25
denunciar.png	denunciar	juicio	NO	19	65	0.0153846	0.292308	3.92106	0.274867	VERB	5.92771	1.34149	2	7	4074.81
depósito.png	depósito	depósito	YES	19	61	0.311475	0.311475	3.33601	1	NOUN	6.61446	0.894854	2	7	2913.29
derribar_1.png	derribar	derrumbe	NO	10	60	0.05	0.166667	4.37608	0.245663	VERB	6.3012	1.15542	2	7	2894.53
desastre.png	desastre	desastre	YES	13	60	0.216667	0.216667	3.92561	1	NOUN	6.24096	1.15389	1	7	2718.69
descender_1.png	descender	tumbarse	NO	18	60	0	0.3	3.75731	0.438971	VERB	5.27711	1.67706	1	7	3379.33
desear.png	desear	pelota	NO	21	62	0	0.33871	2.37746	-0.0295466	VERB	2.66265	1.90812	1	7	3608.55
desechar.png	desechar	basura	NO	36	62	0	0.580645	1.89933	0.0471111	VERB	6.25301	1.13528	1	7	2963.89
desierto.png	desierto	desierto	YES	58	65	0.892308	0.892308	0.616636	1	NOUN	6.87356	0.426031	4	7	2073.98
despensa.png	despensa	despensa	YES	28	62	0.451613	0.451613	3.01029	1	NOUN	6.52874	0.790041	3	7	2520.57
destornillador.png	destornillador	destornillador	YES	55	65	0.846154	0.846154	0.8903	1	NOUN	6.86747	0.43536	5	7	1998.42
detener_1.png	detener	parar	NO	44	62	0.0483871	0.709677	1.93855	0.5188	VERB	6.08434	1.23174	2	7	3356.23
devolver_1.png	devolver	colocar	NO	26	60	0.0333333	0.433333	2.9024	0.527116	VERB	5.57831	1.57821	1	7	3166.22
día_1.png	día	sol	NO	57	65	0.0461538	0.876923	0.83422	0.335666	NOUN	6.20482	1.07928	3	7	2513.88	casa	2.34295	0.776162	0.0537086	0.34469
diablo.png	diablo	diablo	YES	38	60	0.633333	0.633333	1.23803	1	NOUN	6.87952	0.592588	2	7	2358.67
diámetro.png	diámetro	prohibido	NO	27	65	0.0307692	0.415385	3.18959	-0.062114	NOUN	6.13253	1.43791	1	7	3620.34
diario.png	diario	periódico	NO	37	60	0	0.616667	1.98557	0.7476	NOUN	5.49398	1.85034	1	7	3313.04	periódico	0.859641	0.930454	0.823504	0.876636
diente.png	diente	diente	YES	37	60	0.616667	0.616667	1.05927	1	NOUN	6.93103	0.254864	6	7	2349.75
dieta.png	dieta	adelgazar	NO	49	65	0.107692	0.753846	1.38349	0.430166	NOUN	6.43373	1.02639	2	7	3131.43
diligencia.png	diligencia	carruaje	NO	36	62	0	0.580645	2.16635	0.342554	NOUN	3.96386	2.30823	1	7	4414.43
dinero_1.png	dinero	moneda	NO	22	61	0.147541	0.360656	2.57207	0.347238	NOUN	6.63855	0.789849	3	7	2559.16	dinero	0.643355	0.959715	0.480094	0.460754
director_1.png	director	director	YES	27	61	0.442623	0.442623	3.13801	1	NOUN	6.43678	1.11753	2	7	3824.26	director	1.65892	0.904776	0.766392	0.729512
disco_1.png	disco	disco	YES	39	62	0.629032	0.629032	1.56499	1	NOUN	6.77011	0.564474	4	7	2159.68	disco	1.30127	0.853099	0.886126	0.931556
discoteca.png	discoteca	discoteca	YES	54	65	0.830769	0.830769	0.771702	1	NOUN	6.81609	0.445357	5	7	2409.85
discutir_1.png	discutir	discutir	YES	37	60	0.616667	0.616667	1.78005	1	VERB	6.62651	0.822116	3	7	2695.93
disparar.png	disparar	disparar	YES	34	65	0.523077	0.523077	1.63751	1	VERB	6.87805	0.530321	4	7	2472.54
disponer.png	disponer	cubos	NO	19	60	0	0.316667	3.29107	0.0192919	VERB	3.71264	1.94044	1	7	3886.47
distancia.png	distancia	distancia	YES	50	65	0.769231	0.769231	1.52709	1	NOUN	6.3253	0.912093	3	7	2549.86
distraer_1.png	distraer	pensar	NO	20	60	0.0166667	0.333333	3.50748	0.375339	VERB	6.22892	1.17209	2	7	3555.57
dividir_1.png	dividir	separar	NO	10	65	0.0769231	0.153846	4.64763	0.638658	VERB	6.18072	1.20106	2	7	3170.41
doctor_1.png	doctor	médico	NO	22	60	0.216667	0.366667	3.04484	0.627056	NOUN	6.24138	1.21966	1	7	3232.01
documento.png	documento	documento	YES	19	61	0.311475	0.311475	3.70771	1	NOUN	6.65517	0.712473	4	7	2492.24
dolor_1.png	dolor	dolor	YES	22	65	0.338462	0.338462	3.03838	1	NOUN	5.5977	1.4343	2	7	3826.33
domicilio_1.png	domicilio	casa	NO	58	62	0	0.935484	0.47415	0.531158	NOUN	6.26506	0.963787	3	7	2764.66
dormir_1.png	dormir	dormir	YES	57	62	0.919355	0.919355	0.515009	1	VERB	6.86747	0.462524	4	7	2146.75
dormitorio_1.png	dormitorio	cama	NO	54	60	0	0.9	0.694159	0.573434	NOUN	5.96386	1.35652	2	7	2904.28
dragón.png	dragón	dragón	YES	51	60	0.85	0.85	0.918662	1	NOUN	6.93976	0.285819	5	7	2299.33
droga.png	droga	veneno	NO	8	65	0.0769231	0.123077	4.27393	0.47043	NOUN	6.20482	1.11267	3	7	3273.92
ducha_1.png	ducha	ducha	YES	56	61	0.918033	0.918033	0.599395	1	NOUN	6.84337	0.594321	3	7	2296.14
dudar.png	dudar	mirar	NO	21	65	0	0.323077	4.07398	0.33126	VERB	4.35632	1.99404	1	7	4282.4
duro.png	duro	tocar	NO	31	60	0.05	0.516667	2.29955	0.0762339	ADJECTIVE	6.09195	1.36937	2	7	2999.87
echar_1.png	echar	dejar	NO	19	65	0.0153846	0.292308	3.53307	0.430453	VERB	5.81928	1.36279	2	7	2967.99
economía.png	economía	dinero	NO	60	65	0	0.923077	0.539084	0.2027	NOUN	5.98795	1.2346	1	7	3012.23	dinero	0.377641	0.973329	0.960769	0.963599
edad.png	edad	cumpleaños	NO	43	60	0	0.716667	1.68032	0.250794	NOUN	5.77108	1.38216	1	7	3757.12	cumpleaños	0.785152	0.959821	0.862213	0.890869
edificio_1.png	edificio	edificio	YES	47	61	0.770492	0.770492	1.45425	1	NOUN	6.73563	0.599608	4	7	2294.17
ejercicio.png	ejercicio	ficha	NO	28	61	0.0655738	0.459016	3.01081	0.0208358	NOUN	5.5977	1.76832	1	7	4428.86
ejército.png	ejército	ejército	YES	28	65	0.430769	0.430769	2.73711	1	NOUN	6.83908	0.399813	5	7	3037.89	ejército	1.86619	0.882126	0.818438	0.852431
elaborar.png	elaborar	colocar	NO	22	60	0	0.366667	3.20553	0.463326	VERB	4.75862	1.8234	1	7	4577.74
elástico.png	elástico	estirar	NO	51	61	0.0819672	0.836066	0.965109	0.220032	NOUN	6.45783	0.940954	3	7	2671.28
elefante.png	elefante	elefante	YES	62	65	0.953846	0.953846	0.312211	1	NOUN	6.93976	0.285819	5	7	1845
elegir_1.png	elegir	cuento	NO	29	65	0	0.446154	2.77436	0.0368612	VERB	2.66667	1.93899	1	7	4232.52
embajada.png	embajada	españa	NO	23	61	0.0327869	0.377049	3.63867	0.335993	NOUN	5.58621	1.79503	1	7	3649.41
embarazo.png	embarazo	embarazo	YES	45	65	0.692308	0.692308	1.74156	1	NOUN	6.89157	0.413552	4	7	2266.36
embrión.png	embrión	feto	NO	31	60	0.183333	0.516667	2.14633	0.765772	NOUN	6.82759	0.594684	4	7	2433.7
emperatriz.png	emperatriz	reina	NO	55	60	0	0.916667	0.540644	0.820487	NOUN	5.84337	1.50998	1	7	2950.24
enano.png	enano	gnomo	NO	36	62	0.177419	0.580645	2.02225	0.845583	NOUN	6.75862	0.730809	3	7	2334.6
encender_1.png	encender	vela	NO	26	61	0.409836	0.42623	1.88053	0.244353	VERB	6.6506	0.756012	3	7	2780.07
encontrar_1.png	encontrar	pensar	NO	9	61	0	0.147541	4.2045	0.428106	VERB	2.51724	1.83545	1	7	4617.64	pensar	2.11624	0.273607	0.56865	0.247497
encuentro.png	encuentro	choque	NO	27	65	0	0.415385	1.92894	0.354746	VERB	4.28736	1.89803	1	7	3860.78	accidente	1.50812	0.94682	0.953741	0.968648
encuesta.png	encuesta	test	NO	18	62	0	0.290323	3.21398	0.337501	NOUN	6.17241	1.28685	1	7	3210.08
energía.png	energía	e	NO	14	61	0.0819672	0.229508	3.58184	0.125459	NOUN	4.78161	2.00827	1	7	3560.85	e	2.58538	0.725185	0.691106	0.849054
enfermedad_1.png	enfermedad	fiebre	NO	17	65	0.184615	0.261538	2.74293	0.619589	NOUN	6.39506	0.99598	2	7	2510.49
enfermera.png	enfermera	enfermera	YES	34	60	0.566667	0.566667	2.03867	1	NOUN	6.85542	0.497127	4	7	2447.72
engordar_1.png	engordar	engordar	YES	44	62	0.709677	0.709677	1.54292	1	VERB	6.72289	0.59085	5	7	2656.31
enjambre.png	enjambre	enjambre	YES	18	60	0.3	0.3	2.68457	1	NOUN	6.64634	0.960606	2	7	3092.24
ensalada.png	ensalada	ensalada	YES	54	60	0.9	0.9	0.694159	1	NOUN	6.90361	0.335481	5	7	2078.22
entender_1.png	entender	entender	YES	9	65	0.138462	0.138462	4.53859	1	VERB	6.20482	1.17659	2	7	3724.93
entero.png	entero	rojo	NO	7	65	0.0769231	0.107692	4.52951	0.170907	ADJECTIVE	5.81609	1.56657	1	7	3067.17
entrar_1.png	entrar	entrar	YES	36	61	0.590164	0.590164	2.12459	1	VERB	6.18391	1.22502	2	7	2977.33	entrar	1.45008	0.775392	0.799946	0.894516
entregar_1.png	entregar	pasar	NO	12	62	0.0483871	0.193548	4.10181	0.430349	VERB	6.06024	1.31918	1	7	3342.13
enviar.png	enviar	buzón	NO	24	60	0.1	0.4	2.66587	0.075451	VERB	6.29885	0.977835	4	7	2525.24
envolver.png	envolver	envolver	YES	38	60	0.633333	0.633333	2.11046	1	VERB	6.51807	0.915469	2	7	2775.07
equilibrio.png	equilibrio	equilibrio	YES	52	61	0.852459	0.852459	1.00577	1	NOUN	6.51807	0.888428	3	7	2861.02
equipo_1.png	equipo	equipo	YES	13	60	0.216667	0.216667	3.32663	1	NOUN	6.16867	1.30496	1	7	2830.28	equipo	1.18857	0.85066	0.396958	0.406634
escalera_1.png	escalera	escalera	YES	60	65	0.923077	0.923077	0.496701	1	NOUN	6.90361	0.401657	4	7	2187.84
escapar.png	escapar	escapar	YES	36	65	0.553846	0.553846	2.49501	1	VERB	6.65517	0.661703	4	7	2764.7
escaparate.png	escaparate	escaparate	YES	41	61	0.672131	0.672131	1.67314	1	NOUN	6.81928	0.521363	4	7	2687.98
escarabajo.png	escarabajo	escarabajo	YES	38	60	0.633333	0.633333	1.78231	1	NOUN	6.85057	0.389655	5	7	2160.79
escayola.png	escayola	escayola	YES	15	61	0.245902	0.245902	3.29006	1	NOUN	6.80723	0.756401	1	7	2518.12
escenario.png	escenario	escenario	YES	23	60	0.383333	0.383333	2.77748	1	NOUN	6.81928	0.521363	4	7	2277.08
escoba_1.png	escoba	escoba	YES	61	65	0.938462	0.938462	0.456599	1	NOUN	6.91954	0.313213	5	7	2446.61
esconder_1.png	esconder	esconderse	NO	27	61	0.180328	0.442623	2.72492	0.665158	VERB	6.14458	1.15961	2	7	2793.98
escondite.png	escondite	escondite	YES	40	60	0.666667	0.666667	1.72534	1	NOUN	6.74699	0.581071	4	7	2890.88
escopeta.png	escopeta	escopeta	YES	54	65	0.830769	0.830769	1.06431	1	NOUN	6.85542	0.41709	5	7	2590.96
escorpión.png	escorpión	escorpión	YES	47	61	0.770492	0.770492	1.48704	1	NOUN	6.91566	0.419198	4	7	2209.22
escribir_1.png	escribir	escribir	YES	33	61	0.540984	0.540984	1.9686	1	VERB	6.73494	0.766435	3	7	2353.01
escritorio.png	escritorio	escritorio	YES	32	62	0.516129	0.516129	1.79117	1	NOUN	6.82927	0.516514	4	7	2209.94
escudo_1.png	escudo	escudo	YES	57	62	0.919355	0.919355	0.591701	1	NOUN	6.78161	0.53755	4	7	2227.39
escultura.png	escultura	escultura	YES	27	61	0.442623	0.442623	2.79545	1	NOUN	6.50602	0.860707	3	7	2776.23
escurridor.png	escurridor	colador	NO	30	62	0.241935	0.483871	2.40887	0.569477	NOUN	6.80723	0.572922	4	7	2729.04
esfera.png	esfera	pelota	NO	36	62	0.0483871	0.580645	2.21172	0.386578	NOUN	6.56627	0.91322	3	7	2906.17
espacio.png	espacio	espacio	YES	17	61	0.278689	0.278689	3.06845	1	NOUN	6.73494	0.564916	5	7	2632.88	planetas	2.68237	0.767177	0.744838	0.878373
espada_1.png	espada	espada	YES	49	60	0.816667	0.816667	0.994019	1	NOUN	6.60241	0.840147	2	7	2362.61
espárrago.png	espárrago	espárrago	YES	31	60	0.516667	0.516667	2.5269	1	NOUN	6.6747	0.871058	2	7	2336.8
espátula_1.png	espátula	espátula	YES	16	65	0.246154	0.246154	2.90217	1	NOUN	6.60241	0.85454	3	7	2435.25
espejo_1.png	espejo	espejo	YES	61	65	0.938462	0.938462	0.42583	1	NOUN	6.90361	0.401657	4	7	2279.24
espina.png	espina	espinas	NO	27	61	0.245902	0.442623	2.44721	0.4057	NOUN	6.6988	0.984452	1	7	2219.2
espinacas.png	espinacas	lechuga	NO	14	61	0	0.229508	3.23365	0.619983	NOUN	6.56627	1.06144	1	7	2308.55
esponja.png	esponja	esponja	YES	56	61	0.918033	0.918033	0.599395	1	NOUN	6.84337	0.454837	5	7	2221.02
esposa_1.png	esposa	novia	NO	28	62	0.0322581	0.451613	2.74994	0.767687	NOUN	6.49425	0.860956	4	7	3030.78
esposo_1.png	esposo	novio	NO	24	62	0.016129	0.387097	2.64509	0.708875	NOUN	6.56322	0.802629	4	7	3235.44
esqueleto.png	esqueleto	esqueleto	YES	61	65	0.938462	0.938462	0.456599	1	NOUN	6.90361	0.401657	4	7	2003.57
esquís.png	esquís	esquís	YES	32	61	0.52459	0.52459	2.82402	1	NOUN	6.86207	0.435954	4	7	2574.01
esquivar_1.png	esquivar	lanzar	NO	20	60	0.1	0.333333	2.78545	0.586406	VERB	6.09639	1.37588	1	7	3346.22
estación_1.png	estación	estación	YES	30	65	0.461538	0.461538	2.3773	1	NOUN	6.90361	0.296913	6	7	2427.47
estantería.png	estantería	estantería	YES	34	62	0.548387	0.548387	2.22788	1	NOUN	6.8046	0.478347	5	7	2703.48
estatura.png	estatura	altura	NO	37	62	0.129032	0.596774	1.73211	0.532888	NOUN	6.74699	0.55969	4	7	2643.93
estómago.png	estómago	estómago	YES	42	62	0.677419	0.677419	1.82309	1	NOUN	6.81928	0.544251	4	7	2733.77
estrecho_1.png	estrecho	puertas	NO	28	60	0.0333333	0.466667	2.09281	0.203917	NOUN	5.83133	1.52074	1	7	3352.25
estrella_1.png	estrella	estrella	YES	42	65	0.646154	0.646154	1.65097	1	NOUN	6.6988	0.693787	4	7	2327.04
estudiar_1.png	estudiar	estudiar	YES	34	65	0.523077	0.523077	1.5644	1	VERB	6.51724	0.744937	4	7	2715.41
estufa.png	estufa	estufa	YES	22	62	0.354839	0.354839	2.46443	1	NOUN	6.83133	0.695268	2	7	2237.34
etiqueta_1.png	etiqueta	etiqueta	YES	22	60	0.366667	0.366667	3.12144	1	NOUN	6.75904	0.596542	3	7	2705.45
euro_1.png	euro	euro	YES	41	62	0.66129	0.66129	1.53018	1	NOUN	6.84337	0.551758	4	7	1988.29
evitar_1.png	evitar	lanzar	NO	21	61	0	0.344262	2.94867	0.301847	VERB	5.22989	1.77647	1	7	4749.09	jugar	2.76062	0.792163	0.703825	0.706185
examinar_1.png	examinar	médico	NO	13	61	0.0163934	0.213115	3.64376	0.10837	VERB	6.3012	1.06765	2	7	3231.4
excelencia.png	excelencia	medalla	NO	30	61	0	0.491803	2.39408	0.233702	NOUN	6.19277	1.16303	2	7	2953.08
excursión_1.png	excursión	excursión	YES	30	65	0.461538	0.461538	2.30121	1	NOUN	6.56627	0.858143	3	7	2545.78
éxito_1.png	éxito	dos	NO	18	61	0	0.295082	2.9412	0.0592232	NOUN	4.9759	1.83447	1	7	3560.02	bien	3.17947	0.659677	0	0.0310535
explicar_1.png	explicar	matemáticas	NO	19	61	0.0327869	0.311475	3.8991	0.225135	VERB	6.24138	1.12027	3	7	3528.94
explorar.png	explorar	garganta	NO	14	62	0.016129	0.225806	4.21107	-0.0604716	VERB	6.01205	1.35695	1	7	3297
explosión.png	explosión	explosión	YES	46	61	0.754098	0.754098	1.31213	1	NOUN	6.89157	0.413552	4	7	2456.95
exponer.png	exponer	presentación	NO	14	65	0.0615385	0.215385	3.69167	0.281702	VERB	6.61446	0.793746	3	7	2652.86
expresar_1.png	expresar	hablar	NO	52	65	0	0.8	1.35809	0.501715	VERB	5.92771	1.25701	2	7	3336.41
expresión_1.png	expresión	triste	NO	17	65	0	0.261538	3.71135	0.175984	NOUN	5.39759	1.73163	1	7	3272.06
expulsar_1.png	expulsar	echar	NO	13	62	0.0967742	0.209677	3.87696	0.475294	VERB	6.11494	1.07211	2	7	3430.07
expulsión_1.png	expulsión	reñir	NO	15	62	0	0.241935	3.30965	0.0563141	NOUN	5.62651	1.42889	2	7	3629.65
extraer_1.png	extraer	inyección	NO	11	62	0	0.177419	3.8705	0.168185	VERB	5.90361	1.55088	1	7	3671.02
extranjero_1.png	extranjero	chino	NO	34	60	0	0.566667	2.372	0.43934	NOUN	4.95181	1.91848	1	7	3927.66
fabricar.png	fabricar	colocar	NO	19	60	0.05	0.316667	3.25388	0.554167	VERB	4.93976	1.76931	1	7	3977.45
factura_1.png	factura	factura	YES	42	60	0.7	0.7	1.70711	1	NOUN	6.80723	0.528639	5	7	2520.39
falda.png	falda	falda	YES	58	61	0.95082	0.95082	0.360854	1	NOUN	6.86747	0.488179	4	7	2016.36
faltar_1.png	faltar	clase	NO	10	65	0.0307692	0.153846	4.34937	0.0990308	VERB	5.54023	1.77715	1	7	3544.09
fantasma.png	fantasma	fantasma	YES	62	65	0.953846	0.953846	0.312211	1	NOUN	6.90244	0.298546	6	7	2130.59
farmacia_1.png	farmacia	farmacia	YES	36	62	0.580645	0.580645	2.63763	1	NOUN	6.60241	0.697378	4	7	2253.33
fauces.png	fauces	boca	NO	14	60	0.0666667	0.233333	3.14863	0.407881	NOUN	5.55422	1.86268	1	7	3739.39
felicidad.png	felicidad	cara	NO	17	62	0.0322581	0.274194	3.55238	0.232697	NOUN	5.54217	1.50852	2	7	3122.72
feria.png	feria	feria	YES	28	65	0.430769	0.430769	2.22388	1	NOUN	6.80723	0.505044	5	7	2720.51
festival.png	festival	teatro	NO	28	65	0	0.430769	3.05513	0.546525	NOUN	5.43373	1.79561	1	7	3428
ficha_1.png	ficha	ficha	YES	28	65	0.430769	0.430769	3.39205	1	NOUN	6.60241	0.896331	2	7	3257.67
fiebre_1.png	fiebre	fiebre	YES	27	62	0.435484	0.435484	1.98647	1	NOUN	6.6506	0.688472	4	7	2737.07
fiesta_1.png	fiesta	brindar	NO	36	65	0	0.553846	2.1415	0.170252	NOUN	5.75904	1.40201	2	7	3271.98
figura_1.png	figura	estatua	NO	48	62	0.0483871	0.774194	1.42463	0.616774	NOUN	6.25287	1.15354	2	7	2895.98	estatua	0.776269	0.924591	0.829283	0.871895
fila.png	fila	fila	YES	38	61	0.622951	0.622951	2.15138	1	NOUN	6.67816	0.619344	4	7	2510.74
filmar.png	filmar	grabar	NO	47	65	0.0615385	0.723077	1.77897	0.707126	VERB	6.3253	1.24066	1	7	2841.48
fin.png	fin	carretera	NO	15	65	0.0307692	0.230769	4.12802	0.0690473	NOUN	5.56322	1.66846	1	7	3576.3	carretera	2.94396	0.605741	0.575124	0.583284
final.png	final	carretera	NO	24	60	0.1	0.4	3.41	0.0790795	NOUN	5.6092	1.60201	1	7	3145.55	carretera	2.64295	0.587264	0.667548	0.70521
firmamento.png	firmamento	estrellas	NO	23	65	0.0153846	0.353846	2.66333	0.549702	NOUN	6.30488	1.38501	1	7	2889.51
firmar.png	firmar	firmar	YES	33	62	0.532258	0.532258	1.39675	1	VERB	6.79518	0.59998	4	7	2225.71
flamenco_1.png	flamenco	flamenco	YES	55	62	0.887097	0.887097	0.793313	1	NOUN	6.89157	0.38293	5	7	2259.92
flauta.png	flauta	flauta	YES	62	65	0.953846	0.953846	0.342981	1	NOUN	6.93976	0.361211	4	7	2194.13
flecha.png	flecha	flecha	YES	55	62	0.887097	0.887097	0.825571	1	NOUN	6.90361	0.335481	5	7	2064.47
flequillo.png	flequillo	flequillo	YES	59	65	0.907692	0.907692	0.682738	1	NOUN	6.90244	0.433469	4	7	2561.41
flor_1.png	flor	flor	YES	46	60	0.766667	0.766667	1.52624	1	NOUN	6.92771	0.406746	4	7	2255.77
flotar_1.png	flotar	viento	NO	32	60	0	0.533333	2.32641	0.277924	VERB	4.50602	2.0325	1	7	3830.65
foca.png	foca	foca	YES	61	65	0.938462	0.938462	0.42583	1	NOUN	6.90361	0.430951	4	7	2219.54
foco_1.png	foco	foco	YES	28	61	0.459016	0.459016	2.01525	1	NOUN	6.65517	0.759859	2	7	2410.26
folio.png	folio	folio	YES	33	65	0.507692	0.507692	2.33392	1	NOUN	6.84337	0.671401	2	7	2183.64
fortuna.png	fortuna	dinero	NO	23	65	0.0153846	0.353846	3.02024	0.470298	NOUN	6.06024	1.16189	2	7	2663.81
foto_1.png	foto	foto	YES	12	65	0.184615	0.184615	3.34871	1	NOUN	6.79518	0.535542	4	7	2559.18
fotógrafo.png	fotógrafo	fotógrafo	YES	36	62	0.580645	0.580645	2.03893	1	NOUN	6.72289	0.569836	5	7	2486.22
fracción_1.png	fracción	división	NO	31	61	0.180328	0.508197	2.38978	0.326641	NOUN	6.66265	0.966224	1	7	2765.86
frasco.png	frasco	tarro	NO	37	61	0.0327869	0.606557	1.68894	0.872846	NOUN	6.74699	0.729908	4	7	2499.27
frase.png	frase	aprender	NO	11	61	0.0655738	0.180328	4.48929	0.0617621	NOUN	5.93902	1.43456	2	7	5247.93
fregadero.png	fregadero	fregadero	YES	42	65	0.646154	0.646154	1.78689	1	NOUN	6.90361	0.335481	5	7	2017.63
fregar_1.png	fregar	fregar	YES	52	65	0.8	0.8	1.01963	1	VERB	6.78313	0.716499	3	7	2343.66
freno_1.png	freno	freno	YES	44	61	0.721311	0.721311	1.63853	1	NOUN	6.71084	0.653884	4	7	3173.61
frente.png	frente	arrugas	NO	25	61	0.114754	0.409836	2.61569	0.124539	NOUN	6.37349	1.04427	3	7	2465.42	arrugas	2.31399	0.829821	0.853736	0.899011
fresa.png	fresa	fresa	YES	58	61	0.95082	0.95082	0.360854	1	NOUN	6.96552	0.238614	5	7	2069.55
fuego_1.png	fuego	sirena	NO	27	61	0	0.442623	2.02747	0.17653	NOUN	4.54023	1.82237	1	7	4244.37	fuego	0.6822	0.9569	0	0
fuente_1.png	fuente	fuente	YES	56	60	0.933333	0.933333	0.486693	1	NOUN	6.89655	0.374616	5	7	2156.32	fuente	0	0.972598	0.969633	0.966092
fuerte_1.png	fuerte	fuerza	NO	16	62	0.225806	0.258065	3.66924	0.439948	ADJECTIVE	6.3012	1.00892	2	7	2702.87	fuerte	3.02924	0.783283	0.601348	0.553972
fuerza.png	fuerza	fuerte	NO	14	61	0.0327869	0.229508	3.74956	0.439948	NOUN	6.38554	1.16694	1	7	2686.35	fuerte	2.41246	0.744658	0.582996	0.808013
fumar_1.png	fumar	fumar	YES	56	65	0.861538	0.861538	0.840498	1	VERB	6.88506	0.415549	4	7	2169.29
fútbol_1.png	fútbol	fútbol	YES	44	65	0.676923	0.676923	1.71054	1	NOUN	6.89157	0.413552	5	7	2343.66	fútbol	1.7314	0.872918	0.77945	0.82453
futuro_1.png	futuro	tiempo	NO	27	62	0.016129	0.435484	2.59146	0.340637	NOUN	4.28736	1.78435	1	7	3852.1	reloj	2.8123	0.732425	0.790771	0.721197
galápago_1.png	galápago	tortuga	NO	56	60	0	0.933333	0.453359	0.472194	NOUN	5.3012	2.02265	1	7	3394.8
galardón.png	galardón	medalla	NO	34	65	0	0.523077	2.30938	0.437216	NOUN	6.38554	0.985645	3	7	2715.53
galleta.png	galleta	galleta	YES	25	60	0.416667	0.416667	3.2948	1	NOUN	6.44578	1.07355	2	7	2285.45
gallinero.png	gallinero	gallinero	YES	38	60	0.633333	0.633333	1.89137	1	NOUN	6.77108	0.66855	4	7	2842.67
gallo_1.png	gallo	gallo	YES	53	61	0.868852	0.868852	0.699761	1	NOUN	6.89157	0.442059	4	7	2066.3
gamba.png	gamba	gamba	YES	26	61	0.42623	0.42623	1.9461	1	NOUN	6.83133	0.536913	4	7	2431.82
ganar_1.png	ganar	partido	NO	19	60	0.0833333	0.316667	2.93688	0.190052	VERB	6.33333	1.15805	2	7	4198.09
gancho.png	gancho	gancho	YES	36	60	0.6	0.6	2.1387	1	NOUN	6.60241	0.961956	2	7	2378.24
ganso.png	ganso	oca	NO	35	62	0.0967742	0.564516	1.831	0.508626	NOUN	6.86747	0.43536	5	7	2378.53
garaje_1.png	garaje	coche	NO	55	61	0	0.901639	0.718036	0.757252	NOUN	3.63218	1.89316	1	7	3905.22
garganta.png	garganta	garganta	YES	21	65	0.323077	0.323077	3.08858	1	NOUN	6.54217	0.940954	3	7	3009.27
gas.png	gas	humo	NO	22	61	0.262295	0.360656	2.97218	0.534356	NOUN	6.49425	0.860956	3	7	2559.6
gato_1.png	gato	herramienta	NO	32	62	0.177419	0.516129	2.65083	0.0607718	NOUN	4.84146	2.48685	1	7	5729.52
gaviota.png	gaviota	gaviota	YES	36	65	0.553846	0.553846	2.24131	1	NOUN	6.86747	0.535817	4	7	2295.42
genio.png	genio	genio	YES	43	60	0.716667	0.716667	1.61366	1	NOUN	6.68675	0.825326	3	7	2322.35
gente_1.png	gente	personas	NO	23	62	0.145161	0.370968	3.30612	0.334945	NOUN	6.3253	1.16983	3	7	3008.01	grupo	2.91994	0.805342	0.757471	0.739793
gimnasia_1.png	gimnasia	gimnasta	NO	20	62	0.177419	0.322581	2.82877	0.504341	NOUN	6.37349	0.996467	1	7	2760.22
gimnasio_1.png	gimnasio	pelota	NO	46	60	0	0.766667	1.38033	0.199774	NOUN	2.6988	1.93009	1	7	3840.92
girar_1.png	girar	girar	YES	45	62	0.725806	0.725806	1.76245	1	VERB	6.05747	1.1749	1	7	2886.23
globo_1.png	globo	globo	YES	30	62	0.483871	0.483871	1.60874	1	NOUN	6.82759	0.613926	3	7	2466.32
gobernanta_1.png	gobernanta	tareas	NO	15	65	0	0.230769	4.51293	0.139908	NOUN	3.8046	2.17726	1	7	6380.09
golondrina_1.png	golondrina	golondrina	YES	24	65	0.369231	0.369231	2.60811	1	NOUN	6.7931	0.552751	4	7	2042.83
goma.png	goma	goma	YES	48	65	0.738462	0.738462	1.42494	1	NOUN	6.86747	0.512552	4	7	2144.34
gorila.png	gorila	gorila	YES	38	60	0.633333	0.633333	1.47315	1	NOUN	6.92771	0.303762	5	7	2274.96
gorra_1.png	gorra	gorra	YES	60	62	0.967742	0.967742	0.237851	1	NOUN	6.90361	0.484251	4	7	2223.6
gorrión.png	gorrión	pájaro	NO	34	60	0.133333	0.566667	2.15733	0.822227	NOUN	6.60241	1.13632	1	7	2398.81
gorro_1.png	gorro	gorro	YES	47	60	0.783333	0.783333	1.34321	1	NOUN	6.79268	0.661793	3	7	2483.32
gota.png	gota	gota	YES	49	62	0.790323	0.790323	1.13757	1	NOUN	6.91954	0.348365	5	7	2151.91
granada_3.png	granada	granada	YES	51	65	0.784615	0.784615	1.27001	1	NOUN	6.91954	0.380281	4	7	2154.17
granero.png	granero	casa	NO	10	65	0.0307692	0.153846	4.17587	0.456653	NOUN	5.60241	1.63752	1	7	3916.65
granja.png	granja	granja	YES	51	60	0.85	0.85	1.08533	1	NOUN	6.89024	0.497055	4	7	2363.85
grasa.png	grasa	grasa	YES	37	62	0.596774	0.596774	2.46614	1	NOUN	6.41379	1.0516	2	7	4679.92
grifo_1.png	grifo	grifo	YES	59	62	0.951613	0.951613	0.356197	1	NOUN	6.89157	0.413552	5	7	2187.06
gripe_1.png	gripe	enfermo	NO	32	65	0.0615385	0.492308	2.28461	0.378707	NOUN	6.40964	1.04807	2	7	3178.84
gritar_1.png	gritar	gritar	YES	40	65	0.615385	0.615385	1.78317	1	VERB	6.48193	0.941735	2	7	2803.66
grupo_1.png	grupo	personas	NO	21	60	0.0333333	0.35	3.31019	0.0841933	NOUN	6.17241	1.10187	3	7	2860.43	gente	2.81855	0.758835	0.710614	0.72405
guante_1.png	guante	manopla	NO	36	65	0.338462	0.553846	1.58814	0.507933	NOUN	6.59036	0.950432	1	7	2211.14
guantes_1.png	guantes	guantes	YES	44	62	0.709677	0.709677	1.80952	1	NOUN	6.68966	0.767211	3	7	3473.99
guerra.png	guerra	guerra	YES	40	62	0.645161	0.645161	2.10337	1	NOUN	6.65517	0.643891	5	7	2344.17	guerra	1.58856	0.865528	0.863209	0.898068
guisantes_1.png	guisantes	guisantes	YES	24	65	0.369231	0.369231	3.31129	1	NOUN	6.78313	0.585354	4	7	2370.12
guitarra_1.png	guitarra	guitarra	YES	52	62	0.83871	0.83871	1.03197	1	NOUN	6.89157	0.494162	4	7	2030.94
gusano_1.png	gusano	lombriz	NO	32	61	0.327869	0.52459	1.75961	0.499977	NOUN	6.85542	0.471958	4	7	2354.31
gustar_1.png	gustar	lengua	NO	9	60	0.0166667	0.15	4.42092	0.0648079	VERB	5.27711	1.53268	1	7	3254.04
haber.png	haber	abajo	NO	31	61	0	0.508197	2.58141	-0.0651167	VERB	1.74699	1.32374	1	6	3784.19	abajo	2.03014	0.804171	0.884371	0.850502
hablar_1.png	hablar	hablar	YES	39	60	0.65	0.65	1.99794	1	VERB	6.66265	0.84503	3	7	2815.47	hablar	2.04509	0.931917	0.890184	0.876155
hacer_1.png	hacer	saludo	NO	10	65	0	0.153846	4.18702	-0.0715102	VERB	3.03614	1.72107	1	7	4150.33	plastilina	3.07279	0.624556	0	0.0638153
hacha.png	hacha	hacha	YES	53	60	0.883333	0.883333	0.847228	1	NOUN	6.90244	0.433469	4	7	2013.11
hada_1.png	hada	hada	YES	54	61	0.885246	0.885246	0.836247	1	NOUN	6.83908	0.52548	4	7	2279.1
hallar_1.png	hallar	pensar	NO	13	61	0	0.213115	3.93746	0.366371	VERB	2.84337	1.84445	1	7	4490.61
hamaca_1.png	hamaca	hamaca	YES	37	65	0.569231	0.569231	1.93679	1	NOUN	6.85542	0.44537	4	7	2464.2
hambre_1.png	hambre	hambre	YES	30	62	0.483871	0.483871	2.30081	1	NOUN	5.86207	1.28654	2	7	3413
hámster.png	hámster	hamster	NO	20	62	0.241935	0.322581	2.49613	0.541951	NOUN	6.77108	0.548286	5	7	2563.9
harina.png	harina	harina	YES	49	62	0.790323	0.790323	1.31104	1	NOUN	6.85542	0.497127	4	7	2290.54
helicóptero_1.png	helicóptero	helicóptero	YES	48	61	0.786885	0.786885	1.18107	1	NOUN	6.93976	0.361211	4	7	2254.54
hembra.png	hembra	mujer	NO	35	65	0	0.538462	2.14025	0.637848	NOUN	6.15663	1.40106	1	7	3338.17
herir.png	herir	cortar	NO	38	65	0.0153846	0.584615	1.92492	0.398546	VERB	6.51807	0.90205	3	7	2775.36
herramienta_1.png	herramienta	herramientas	NO	30	61	0.0327869	0.491803	1.48126	0.444115	NOUN	6.60241	0.923141	2	7	2619.53
hiedra.png	hiedra	ventana	NO	16	60	0.0833333	0.266667	3.84716	0.355745	NOUN	6.45783	1.11859	1	7	2984.93
hielo.png	hielo	hielo	YES	51	62	0.822581	0.822581	1.09462	1	NOUN	6.87952	0.362834	5	7	2142.78
hiena.png	hiena	hiena	YES	36	61	0.590164	0.590164	1.81945	1	NOUN	6.66265	0.815656	3	7	2498.83
hierba_1.png	hierba	hierba	YES	32	60	0.533333	0.533333	2.72087	1	NOUN	6.6988	0.792264	2	7	2336.02
hígado_1.png	hígado	hígado	YES	39	62	0.629032	0.629032	2.1012	1	NOUN	6.74713	0.594908	4	7	3035.13
hijo_1.png	hijo	hijo	YES	31	62	0.5	0.5	1.8302	1	NOUN	6.53012	1.0631	2	7	2649.64	hijo	2.15519	0.853998	0.799237	0.880243
hilo.png	hilo	hilo	YES	50	61	0.819672	0.819672	1.19389	1	NOUN	6.85542	0.471958	4	7	2086.24
hipo.png	hipo	hipo	YES	55	62	0.887097	0.887097	0.748879	1	NOUN	6.56627	0.829234	4	7	2598.04
hogar_1.png	hogar	casa	NO	60	61	0.0163934	0.983607	0.120681	0.482718	NOUN	6.19277	1.05296	4	7	2367.66
hoja_1.png	hoja	hoja	YES	53	61	0.868852	0.868852	0.699761	1	NOUN	6.86207	0.509729	4	7	2065.39
hombre_1.png	hombre	hombre	YES	36	62	0.580645	0.580645	2.02225	1	NOUN	6.74699	0.677934	3	7	2679.43	hombre	1.61523	0.743586	0.650935	0.888353
hombro.png	hombro	hombro	YES	56	60	0.933333	0.933333	0.486693	1	NOUN	6.87356	0.477508	4	7	2474.15
honor.png	honor	persona	NO	31	65	0	0.476923	3.53652	0.162031	NOUN	2.93976	1.75548	1	7	4369.89	persona*	2.50852	0.732963	0.711372	0.629127
hora.png	hora	tiempo	NO	23	60	0.05	0.383333	3.35587	0.297946	NOUN	5.80723	1.42673	1	7	4621.54	tiempo	3.2777	0.651306	0.645421	0.68768
horca.png	horca	rastrillo	NO	38	62	0.0483871	0.612903	2.532	0.313144	NOUN	4.13253	2.60755	1	7	4010.06
horizonte.png	horizonte	mar	NO	49	65	0	0.753846	1.09713	0.641	NOUN	5.77108	1.47603	1	7	3326
hormiga.png	hormiga	hormiga	YES	56	60	0.933333	0.933333	0.486693	1	NOUN	6.91954	0.380281	5	7	2200.3
horno_1.png	horno	horno	YES	15	61	0.245902	0.245902	2.81597	1	NOUN	6.75904	0.616646	4	7	2482.78
hospital_1.png	hospital	hospital	YES	28	60	0.466667	0.466667	2.8448	1	NOUN	6.6747	0.626808	4	7	2328.99
hotel_1.png	hotel	hospital	NO	22	62	0.322581	0.354839	2.36388	0.675456	NOUN	6.15854	1.53534	1	7	3107.57
hoz.png	hoz	hoz	YES	31	62	0.5	0.5	2.94879	1	NOUN	6.54217	1.21275	1	7	2376.75
huerta.png	huerta	huerto	NO	44	65	0.246154	0.676923	1.26899	0.598916	NOUN	6.75862	0.549112	4	7	2675.32
huerto.png	huerto	huerto	YES	38	62	0.612903	0.612903	2.0666	1	NOUN	6.84337	0.505625	4	7	2462.25
huevo.png	huevo	huevo	YES	56	61	0.918033	0.918033	0.566608	1	NOUN	6.87356	0.426031	4	7	2166.22
humano.png	humano	cuerpo	NO	30	62	0.0806452	0.483871	2.50523	0.273769	ADJECTIVE	6.56322	0.93636	2	7	2308.41	cuerpo	3.12914	0.647325	0.777609	0.740397
humo.png	humo	humo	YES	47	60	0.783333	0.783333	1.07655	1	NOUN	6.81609	0.517794	4	7	2448.99
hundir.png	hundir	hundir	YES	23	61	0.377049	0.377049	2.57132	1	VERB	6.62069	0.633216	4	7	2881.06
hurgar_1.png	hurgar	nariz	NO	26	61	0.0491803	0.42623	2.87202	0.0424328	VERB	6.18072	1.27972	2	7	3162.75
iglesia_1.png	iglesia	iglesia	YES	49	65	0.753846	0.753846	1.48205	1	NOUN	6.51807	0.816916	4	7	2472.34	iglesia	0	0.956183	0.830199	0.868243
iguana.png	iguana	lagarto	NO	25	62	0.370968	0.403226	2.07512	0.519158	NOUN	6.87952	0.503587	4	7	2343.77
iluminar.png	iluminar	flexo	NO	30	60	0	0.5	2.16506	0.253437	VERB	6.45977	0.846396	4	7	2687.23
imán_1.png	imán	imán	YES	37	60	0.616667	0.616667	1.80167	1	NOUN	6.82759	0.510515	4	7	2073.93
incendio_1.png	incendio	incendio	YES	27	60	0.45	0.45	2.56085	1	NOUN	6.57831	0.813311	4	7	2935.13
incienso.png	incienso	incienso	YES	41	61	0.672131	0.672131	1.83838	1	NOUN	6.74713	0.702461	4	7	3143.77
índice.png	índice	índice	YES	25	62	0.403226	0.403226	2.1201	1	NOUN	6.85542	0.471958	4	7	2636.61
indio.png	indio	indio	YES	62	65	0.953846	0.953846	0.342981	1	NOUN	6.83133	0.621157	3	7	2198.25
infierno.png	infierno	infierno	YES	34	61	0.557377	0.557377	1.6767	1	NOUN	6.83908	0.479184	4	7	2784.67
inicio_1.png	inicio	casa	NO	56	65	0	0.861538	0.988339	-0.0212432	NOUN	2.82759	1.97782	1	7	4181.76
inocente.png	inocente	inocente	YES	23	60	0.383333	0.383333	3.14533	1	ADJECTIVE	5.62069	1.93644	1	7	3378.28
inspector.png	inspector	obra	NO	9	61	0.0491803	0.147541	4.04019	-0.00672524	NOUN	5.75862	1.43028	2	7	3538.47
inspirar_1.png	inspirar	respirar	NO	24	61	0.213115	0.393443	2.5346	0.52606	VERB	6.4878	1.05695	2	7	3078
instante.png	instante	tiempo	NO	38	65	0	0.584615	1.79112	0.505224	NOUN	4.54023	1.93382	1	7	3655.13
instituto.png	instituto	instituto	YES	47	60	0.783333	0.783333	1.52246	1	NOUN	6.87952	0.503587	4	7	2509.82	instituto	0.932138	0.92528	0.858726	0.883691
integrar_1.png	integrar	diversidad	NO	17	65	0	0.261538	4.3455	0.193848	VERB	5.6092	1.72098	1	7	4231.54
intentar.png	intentar	pegar	NO	10	60	0	0.166667	4.62807	0.110707	VERB	2.98795	1.85113	1	7	4724.01
intimidad.png	intimidad	llamar	NO	28	60	0	0.466667	3.06722	0.00956782	NOUN	4.77011	1.93319	1	7	4317.09
inventar_1.png	inventar	idea	NO	57	62	0	0.919355	0.591701	0.167082	VERB	5.64368	1.36379	1	7	3145.23
investigar.png	investigar	huella	NO	28	60	0.133333	0.466667	2.75738	0.0504502	VERB	6.49398	0.817096	3	7	2797.49
iris_1.png	iris	iris	YES	42	61	0.688525	0.688525	1.60144	1	NOUN	6.88889	0.353553	5	7	2898.59
isla_1.png	isla	isla	YES	60	65	0.923077	0.923077	0.496701	1	NOUN	6.87952	0.424769	5	7	2300.95	isla	0.914505	0.929085	0.927362	0.952291
islam.png	islam	noche	NO	20	65	0.138462	0.307692	3.578	-0.0600432	NOUN	6.3253	1.38025	1	7	2877.55
itinerario_1.png	itinerario	camino	NO	29	61	0.0163934	0.47541	2.74167	0.610426	NOUN	4.59036	2.21984	1	7	3897.37
izquierda_1.png	izquierda	izquierda	YES	31	60	0.516667	0.516667	2.33288	1	NOUN	6.57831	1.08336	2	7	2961.22	izquierda	2.45068	0.910248	0.29761	0.391923
jabalí.png	jabalí	jabalí	YES	50	62	0.806452	0.806452	1.18319	1	NOUN	6.95402	0.260056	5	7	2047.52
jabón_1.png	jabón	jabón	YES	41	60	0.683333	0.683333	1.86665	1	NOUN	6.87805	0.506507	4	7	2713.65
jamón_1.png	jamón	jamón	YES	20	65	0.307692	0.307692	3.54033	1	NOUN	6.49425	0.790548	4	7	2663.01
jardín.png	jardín	jardín	YES	32	60	0.533333	0.533333	1.76171	1	NOUN	6.72289	0.66833	3	7	2326.67
jarra.png	jarra	jarra	YES	46	60	0.766667	0.766667	1.26539	1	NOUN	6.85366	0.474588	4	7	2126.91
jarrón.png	jarrón	jarrón	YES	51	65	0.784615	0.784615	1.20246	1	NOUN	6.91463	0.281145	6	7	2062.8
jaula_1.png	jaula	jaula	YES	58	62	0.935484	0.935484	0.47415	1	NOUN	6.85057	0.494828	4	7	2403.64
jauría.png	jauría	perros	NO	37	65	0.215385	0.569231	1.93461	0.379568	NOUN	6.43373	0.899767	3	7	2888.71
jersey.png	jersey	jersey	YES	57	65	0.876923	0.876923	0.876603	1	NOUN	6.89157	0.468835	4	7	1989.48
jet.png	jet	avión	NO	49	62	0	0.790323	1.16755	0.669951	NOUN	6.16867	1.40399	1	7	2808.95
jinete.png	jinete	jinete	YES	25	65	0.384615	0.384615	2.75006	1	NOUN	6.77011	0.521651	4	7	2420.44
jirafa.png	jirafa	jirafa	YES	50	60	0.833333	0.833333	0.876152	1	NOUN	6.95181	0.26612	5	7	2129.59
joven_1.png	joven	joven	YES	6	60	0.1	0.1	5.17732	1	ADJECTIVE	5.11494	1.97911	1	7	4114.63	chico	2.59165	0.699398	0.0790569	0.211068
joya_1.png	joya	collar	NO	50	62	0	0.806452	1.15254	0.413323	NOUN	6.50575	0.913383	3	7	2703.41
juego.png	juego	juegos	NO	36	61	0.0819672	0.590164	2.2303	0.44547	NOUN	6.68675	0.697167	4	7	2666.52	juegos	0.98058	0.872954	0.84927	0.864623
juez_1.png	juez	juez	YES	33	61	0.540984	0.540984	1.89874	1	NOUN	6.74713	0.824316	1	7	2669.06
jugar_1.png	jugar	jugar	YES	42	62	0.677419	0.677419	1.87543	1	VERB	6.57831	0.734523	4	7	2514.27
juguete.png	juguete	juguetes	NO	50	65	0.107692	0.769231	1.27469	0.482086	NOUN	6.89157	0.413552	4	7	2473.37
juicio_1.png	juicio	juicio	YES	19	62	0.306452	0.306452	3.29893	1	NOUN	6.73494	0.606556	4	7	2773.83	juicio	3.36721	0.837909	0.761175	0.801766
jurar_1.png	jurar	jurar	YES	40	62	0.645161	0.645161	1.99603	1	VERB	6.44828	0.88605	3	7	3009.67
justicia.png	justicia	balanza	NO	24	60	0.3	0.4	2.46177	0.281181	NOUN	6.25301	1.14597	2	7	2691.29	balanza	2.34512	0.869386	0.736115	0.814169
juventud.png	juventud	pareja	NO	24	62	0	0.387097	3.30976	0.341834	NOUN	5.88506	1.36761	1	7	3202.57
juzgar_1.png	juzgar	juicio	NO	30	60	0.116667	0.5	2.74226	0.159984	VERB	6.56627	0.965159	2	7	2821.37
laberinto_1.png	laberinto	laberinto	YES	58	61	0.95082	0.95082	0.360854	1	NOUN	6.91954	0.348365	5	7	2489.22
ladrar.png	ladrar	ladrar	YES	29	61	0.47541	0.47541	1.99466	1	VERB	6.87952	0.503587	4	7	2461.9
ladrillo.png	ladrillo	ladrillo	YES	60	62	0.967742	0.967742	0.237851	1	NOUN	6.96552	0.183523	6	7	2136.01
ladrón.png	ladrón	ladrón	YES	43	61	0.704918	0.704918	1.45035	1	NOUN	6.87356	0.367411	5	7	2294.07
lagarto.png	lagarto	lagarto	YES	30	65	0.461538	0.461538	2.16554	1	NOUN	6.83133	0.513697	4	7	2376.51
lago.png	lago	lago	YES	54	65	0.830769	0.830769	1.03201	1	NOUN	6.81928	0.566215	4	7	2057.63
lámpara_1.png	lámpara	lámpara	YES	49	60	0.816667	0.816667	0.846055	1	NOUN	6.89655	0.306309	6	7	2264.29
lana.png	lana	lana	YES	37	61	0.606557	0.606557	1.76594	1	NOUN	6.74713	0.702461	4	7	2322.18
langosta.png	langosta	langosta	YES	39	65	0.6	0.6	1.97619	1	NOUN	6.93103	0.254864	6	7	2909.6
lanza.png	lanza	lanza	YES	13	60	0.216667	0.216667	3.68321	1	VERB	6.07317	1.52979	1	7	3678.67
lanzar_1.png	lanzar	lanzar	YES	48	61	0.786885	0.786885	1.28012	1	VERB	6.61446	0.712798	4	7	2518.19
lápiz.png	lápiz	lápiz	YES	42	65	0.646154	0.646154	1.47626	1	NOUN	6.94253	0.279381	5	7	2207.4
laurel.png	laurel	hoja	NO	56	65	0.107692	0.861538	0.716778	0.270037	NOUN	6.39759	1.19898	2	7	2739.36
lavabo_1.png	lavabo	lavabo	YES	41	60	0.683333	0.683333	1.74149	1	NOUN	6.81928	0.566215	4	7	2561.52
lavar_1.png	lavar	lavavajillas	NO	50	62	0.0322581	0.806452	1.29375	0.36842	VERB	6.14943	1.10526	3	7	3111.21
lavavajillas_1.png	lavavajillas	lavavajillas	YES	19	60	0.316667	0.316667	3.49037	1	NOUN	6.3012	1.26621	1	7	4012.89
lazo.png	lazo	lazo	YES	61	65	0.938462	0.938462	0.42583	1	NOUN	6.87952	0.395017	5	7	2136.72
leche.png	leche	leche	YES	57	61	0.934426	0.934426	0.414758	1	NOUN	6.86747	0.579552	3	7	2264.49
lechuga.png	lechuga	lechuga	YES	42	60	0.7	0.7	1.68194	1	NOUN	6.81928	0.665245	2	7	2680.72
lector.png	lector	disco	NO	29	61	0.0327869	0.47541	2.14885	0.220231	NOUN	5.65517	1.50833	1	7	3097.6
leer_1.png	leer	leer	YES	52	65	0.8	0.8	1.16033	1	VERB	6.80723	0.551225	4	7	2079.05
lencería_1.png	lencería	tienda	NO	40	65	0.184615	0.615385	1.93165	0.416881	NOUN	6.49425	0.998529	2	7	3454.33
lengua_1.png	lengua	lengua	YES	53	60	0.883333	0.883333	0.713894	1	NOUN	6.80723	0.63357	4	7	2149.35	lengua	0.172037	0.957182	0.974062	0.969075
lenguaje.png	lenguaje	pizarra	NO	24	60	0	0.4	2.56232	0.0463131	NOUN	5.81609	1.36849	1	7	3399.28
león_1.png	león	león	YES	52	65	0.8	0.8	0.876574	1	NOUN	6.90361	0.430951	4	7	2067.72	león	0.172037	0.982122	0.855236	0.882886
leopardo.png	leopardo	leopardo	YES	25	60	0.416667	0.416667	2.28764	1	NOUN	6.87952	0.362834	5	7	2162.51
leotardos.png	leotardos	medias	NO	25	62	0.112903	0.403226	3.03069	0.341909	NOUN	6.56322	0.93636	3	7	2520.68
letra_1.png	letra	letra	YES	33	60	0.55	0.55	1.64683	1	NOUN	6.60241	0.79541	4	7	2909.19
ley.png	ley	ley	YES	28	62	0.451613	0.451613	3.22887	1	NOUN	6.43373	1.00235	3	7	2822.92	ley	2.18123	0.621078	0.64061	0.724839
liberar.png	liberar	romper	NO	22	65	0.0153846	0.338462	2.97649	0.555555	VERB	6.38554	1.09133	1	7	3225.98
libertad.png	libertad	libertad	YES	14	61	0.229508	0.229508	3.78437	1	NOUN	6.26506	1.21057	1	7	3165.43	libertad	3.08443	0.606406	0.640966	0.795073
libro_1.png	libro	libro	YES	54	61	0.885246	0.885246	0.725511	1	NOUN	6.89024	0.444614	4	7	2328.22	libro	0.556428	0.932411	0.926057	0.94154
licencia.png	licencia	firmar	NO	11	62	0	0.177419	4.85068	0.286148	NOUN	6.10843	1.16882	3	7	3433.95
licuadora_1.png	licuadora	batidora	NO	38	62	0.145161	0.612903	2.24532	0.855695	NOUN	6.71084	0.724655	3	7	3257.04
liebre.png	liebre	conejo	NO	47	62	0.209677	0.758065	0.967561	0.562809	NOUN	6.68966	0.736275	3	7	2680.43
lija.png	lija	alfombra	NO	14	60	0.0166667	0.233333	3.77399	0.25431	NOUN	6.20482	1.51222	1	7	3011.1
lima_1.png	lima	lima	YES	43	65	0.661538	0.661538	1.2905	1	NOUN	6.73563	0.754209	2	7	2600.6
limón_1.png	limón	limonero	NO	45	62	0.145161	0.725806	1.43133	0.411993	NOUN	6.58621	0.842915	3	7	2899.1
línea.png	línea	línea	YES	28	60	0.466667	0.466667	2.6213	1	NOUN	6.86747	0.375177	5	7	2144.43	línea	1.40278	0.813656	0.762164	0.751821
linterna.png	linterna	linterna	YES	56	60	0.933333	0.933333	0.407445	1	NOUN	6.89655	0.458371	4	7	2079.17
lista_1.png	lista	lista	YES	14	61	0.229508	0.229508	3.83513	1	NOUN	6.59036	0.841545	3	7	2458.54	lista	1.90786	0.750471	0.359303	0.347554
litro.png	litro	botella	NO	29	61	0.213115	0.47541	2.32243	0.474372	NOUN	6.74713	0.632794	3	7	2414.28
llamar_1.png	llamar	llamar	YES	39	60	0.65	0.65	1.98606	1	VERB	6.75904	0.575736	4	7	2792.88
llave_1.png	llave	llave	YES	59	62	0.951613	0.951613	0.356197	1	NOUN	6.91566	0.389021	4	7	2014.99
llegar_1.png	llegar	hablar	NO	14	65	0.0153846	0.215385	3.77563	0.328927	VERB	4.46988	1.92124	1	7	3934.93	casa	3.30848	0.75411	0.0592999	0.0787855
llenar.png	llenar	agua	NO	42	65	0.0307692	0.646154	1.99716	0.192627	VERB	6.37931	0.967391	3	7	2859.51
llevar_1.png	llevar	llevar	YES	20	65	0.307692	0.307692	3.60376	1	VERB	6.03448	1.2431	1	7	3195.75	lanzar	3.31634	0.7114	0.71269	0.741609
llorar_1.png	llorar	llorar	YES	53	61	0.868852	0.868852	0.855659	1	VERB	6.88506	0.442648	4	7	2172.89
lluvia_1.png	lluvia	lluvia	YES	37	61	0.606557	0.606557	1.63178	1	NOUN	6.89157	0.413552	4	7	2151.81
lobo.png	lobo	lobo	YES	52	62	0.83871	0.83871	0.856223	1	NOUN	6.93103	0.297005	5	7	2140.77
loco.png	loco	embudo	NO	7	60	0.1	0.116667	4.79571	0.119274	ADJECTIVE	5.07229	1.89854	1	7	3274.92
lomo.png	lomo	filetes	NO	28	65	0.0307692	0.430769	1.89469	0.286892	NOUN	6.48193	1.07478	2	7	2781.22
longitud_1.png	longitud	medir	NO	20	62	0.0483871	0.322581	2.24045	0.368158	NOUN	6.26437	1.10453	2	7	2808.07
loro.png	loro	loro	YES	54	61	0.885246	0.885246	0.80346	1	NOUN	6.93103	0.297005	5	7	2316.89
loto.png	loto	animales	NO	21	60	0	0.35	3.2421	0.0533386	NOUN	2.47126	1.90372	1	7	4841.34
luchar.png	luchar	lucha	NO	30	62	0.112903	0.483871	2.81694	0.489681	VERB	6.59756	0.783467	4	7	2720.39
lugar.png	lugar	cruz	NO	19	61	0.0327869	0.311475	3.43506	-0.00896583	NOUN	4.3012	1.92376	1	7	3392.73	cruz	2.92534	0.706416	0.792428	0.742466
luto.png	luto	luto	YES	28	61	0.459016	0.459016	2.74417	1	NOUN	6.55172	0.845764	2	7	2860.41
luz_1.png	luz	bombilla	NO	24	60	0.266667	0.4	2.61274	0.56027	NOUN	6.07229	1.25701	1	7	2902.16	idea	1.64971	0.909629	0.716436	0.592349
maceta.png	maceta	maceta	YES	40	60	0.666667	0.666667	1.77528	1	NOUN	6.78313	0.585354	4	7	2215.3
macho.png	macho	hombre	NO	24	62	0	0.387097	2.08987	0.553078	NOUN	6.13793	1.51099	1	7	3866.56
madera.png	madera	madera	YES	41	62	0.66129	0.66129	1.52645	1	NOUN	6.83908	0.454271	5	7	2678.6
madre.png	madre	madre	YES	27	62	0.435484	0.435484	2.99975	1	NOUN	6.49398	0.902213	2	7	2359.25	madre	2.42356	0.704708	0.724532	0.7475
madrugar_1.png	madrugar	despertar	NO	21	60	0.0666667	0.35	2.12804	0.281184	VERB	6.50602	0.874761	4	7	3647.46
maestro_1.png	maestro	enseñar	NO	18	60	0.0166667	0.3	3.45545	0.2061	NOUN	6.57831	0.938609	2	7	3044.43
mago_1.png	mago	mago	YES	42	65	0.646154	0.646154	1.38335	1	NOUN	6.80723	0.505044	5	7	2397.65
maíz_1.png	maíz	maíz	YES	25	62	0.403226	0.403226	1.97907	1	NOUN	6.91954	0.313213	5	7	1999.98
majestad_1.png	majestad	rey	NO	58	61	0	0.95082	0.360854	0.477126	NOUN	6.73494	0.626339	4	7	2307.39
mal.png	mal	mal	YES	32	61	0.52459	0.52459	2.56542	1	ADVERB	6.32927	0.943527	4	7	3211.87	mal	2.62824	0.787894	0.806926	0.847073
mamá.png	mamá	madre	NO	29	62	0.0483871	0.467742	2.81927	0.698943	NOUN	6.6506	0.86156	2	7	2783.39
mandar_1.png	mandar	buzón	NO	26	60	0	0.433333	2.33229	0.0841562	VERB	6.06024	1.1407	2	7	2815.53
mandarina.png	mandarina	naranja	NO	52	60	0.0666667	0.866667	0.833176	0.652845	NOUN	6.8046	0.661905	2	7	2271.75
manga.png	manga	manga	YES	57	65	0.876923	0.876923	0.845833	1	NOUN	6.73563	0.689789	3	7	2238.89
mango_1.png	mango	melocotón	NO	27	61	0.147541	0.442623	2.79507	0.375133	NOUN	6.72289	0.720996	3	7	2541.53
manivela.png	manivela	manivela	YES	33	65	0.507692	0.507692	2.40707	1	NOUN	6.61446	0.793746	4	7	2584.29
mano.png	mano	mano	YES	57	60	0.95	0.95	0.365645	1	NOUN	6.92771	0.341558	5	7	2249.96	mano	0.172037	0.960047	0.947971	0.962102
manoplas_1.png	manoplas	manoplas	YES	30	65	0.461538	0.461538	1.70939	1	NOUN	6.81928	0.587358	4	7	2406.57
mantel.png	mantel	mesa	NO	38	62	0.290323	0.612903	1.5271	0.498596	NOUN	6.75904	0.673367	3	7	2375.48
mantener.png	mantener	tiempo	NO	24	60	0	0.4	2.75565	0.0345145	VERB	3.1954	1.86672	1	7	4303.53	cuarto	2.88149	0.815469	0.796094	0.772731
manzana_1.png	manzana	manzana	YES	55	61	0.901639	0.901639	0.685249	1	NOUN	6.80723	0.688899	4	7	2904.77
mapa_1.png	mapa	mapa	YES	41	62	0.66129	0.66129	1.60261	1	NOUN	6.89157	0.38293	5	7	2249.07
mapache.png	mapache	mapache	YES	41	62	0.66129	0.66129	1.96531	1	NOUN	6.85057	0.539783	3	7	2276.6
mar.png	mar	mar	YES	34	60	0.566667	0.566667	1.38887	1	NOUN	6.77108	0.501833	5	7	2464.33	playa	1.8245	0.917396	0.890012	0.877965
marcar_1.png	marcar	llamar	NO	27	60	0.3	0.45	2.13697	0.435433	VERB	6.7439	0.604734	4	7	2367.6
marco.png	marco	foto	NO	25	65	0.0923077	0.384615	2.79245	0.172954	NOUN	6.28916	1.22504	1	7	2669.06	foto	2.15624	0.817587	0.802692	0.872807
margarita.png	margarita	margarita	YES	40	62	0.645161	0.645161	1.21891	1	NOUN	6.91566	0.320245	5	7	2030.83
marido_1.png	marido	boda	NO	17	65	0.123077	0.261538	2.83408	0.428288	NOUN	6.48193	1.02839	1	7	3231.28
mariposa_1.png	mariposa	mariposa	YES	58	61	0.95082	0.95082	0.360854	1	NOUN	6.95181	0.215475	6	7	2297.11
mariquita.png	mariquita	mariquita	YES	58	65	0.892308	0.892308	0.722094	1	NOUN	6.95402	0.260056	5	7	2383.98
martillo.png	martillo	martillo	YES	62	65	0.953846	0.953846	0.342981	1	NOUN	6.95402	0.260056	5	7	2570.09
masaje_1.png	masaje	masaje	YES	44	62	0.709677	0.709677	1.88621	1	NOUN	6.67073	0.667682	4	7	2779.17
matar_1.png	matar	matar	YES	20	61	0.327869	0.327869	3.00663	1	VERB	6.57317	0.786153	4	7	3134.94
materia_1.png	materia	pizarra	NO	30	62	0	0.483871	2.79353	0.227716	NOUN	5.08434	1.66165	1	7	3562.2	libro	2.42478	0.707608	0	0
matrimonio_1.png	matrimonio	boda	NO	38	61	0.131148	0.622951	1.98105	0.521235	NOUN	6.86747	0.43536	4	7	2864.22
mecánico_1.png	mecánico	herramienta	NO	15	61	0.229508	0.245902	3.09193	0.272659	NOUN	6.09639	1.07765	3	7	2802.14
mecedora.png	mecedora	mecedora	YES	36	65	0.553846	0.553846	1.49684	1	NOUN	6.75904	0.596542	4	7	2034.14
mechero.png	mechero	mechero	YES	56	62	0.903226	0.903226	0.676585	1	NOUN	6.95181	0.215475	6	7	1897.48
medalla.png	medalla	medalla	YES	40	65	0.615385	0.615385	1.84859	1	NOUN	6.87356	0.477508	4	7	2326.95
medicina_1.png	medicina	medicamento	NO	18	60	0.266667	0.3	3.08925	0.380113	NOUN	6.81928	0.521363	4	7	2843.06
médico_1.png	médico	médico	YES	31	61	0.508197	0.508197	2.66697	1	NOUN	6.07229	1.15593	3	7	3059.67
medio_1.png	medio	mitad	NO	38	65	0.0461538	0.584615	2.58105	0.456896	NOUN	5.6506	1.61874	1	7	3249.41	mitad	1.85776	0.741608	0.672166	0.705389
medir.png	medir	medir	YES	31	61	0.508197	0.508197	1.23046	1	VERB	6.63218	0.764244	3	7	2871.49
mejilla.png	mejilla	mejilla	YES	33	61	0.540984	0.540984	2.26966	1	NOUN	6.6506	0.705963	4	7	2509.22
melena.png	melena	pelo	NO	27	60	0.1	0.45	2.33586	0.603785	NOUN	6.85057	0.389655	5	7	2417.15
melocotón_1.png	melocotón	melocotón	YES	41	62	0.66129	0.66129	1.84257	1	NOUN	6.82759	0.462724	5	7	2155.48
melón.png	melón	melón	YES	45	65	0.692308	0.692308	1.41217	1	NOUN	6.74699	0.881287	1	7	2478.84
mendigo_1.png	mendigo	mendigo	YES	14	60	0.233333	0.233333	3.0877	1	NOUN	6.3494	1.12004	2	7	3527.27
menor_1.png	menor	menor	YES	18	60	0.3	0.3	3.23769	1	ADJECTIVE	6.54023	0.986002	2	7	3396.17	menor	2.92693	0.69051	0.787791	0.688177
menú.png	menú	menú	YES	34	61	0.557377	0.557377	2.16405	1	NOUN	6.85542	0.44537	5	7	2618.37
merendar_1.png	merendar	merendar	YES	17	62	0.274194	0.274194	2.93765	1	VERB	6.3253	1.00132	3	7	3179.82
merienda.png	merienda	merienda	YES	32	62	0.516129	0.516129	2.37975	1	NOUN	6.3908	1.01565	2	7	3381.85
merluza_1.png	merluza	pescado	NO	23	61	0.0327869	0.377049	3.61498	0.587323	NOUN	6.43373	1.07287	2	7	3122.13
mermelada.png	mermelada	mermelada	YES	49	61	0.803279	0.803279	1.23024	1	NOUN	6.87952	0.45257	4	7	2467.92
mes.png	mes	calendario	NO	60	65	0.0307692	0.923077	0.539084	0.349082	NOUN	6.51724	0.913237	3	7	2864.79
mesa_1.png	mesa	escritorio	NO	41	60	0.05	0.683333	1.67246	0.689976	NOUN	6.48193	0.816916	4	7	2650.45	escritorio	1.15371	0.861447	0.920209	0.842139
meta.png	meta	meta	YES	16	60	0.266667	0.266667	2.77078	1	NOUN	6.87356	0.397802	5	7	2389.22
metal.png	metal	metal	YES	25	62	0.403226	0.403226	2.8863	1	NOUN	6.14943	1.1766	2	7	2959.06
meter_1.png	meter	meter	YES	19	61	0.311475	0.311475	2.76324	1	VERB	6.51807	0.967287	2	7	3201.71
método.png	método	arreglar	NO	11	62	0	0.177419	4.27528	-0.0393977	NOUN	3.51807	2.03243	1	7	6006.57
metro_1.png	metro	tren	NO	32	60	0.383333	0.533333	1.50619	0.503835	NOUN	6.49425	0.926026	2	7	2723.74
mezquita.png	mezquita	mezquita	YES	14	62	0.225806	0.225806	3.68386	1	NOUN	6.62651	0.791893	3	7	2732.92
microondas.png	microondas	microondas	YES	56	61	0.918033	0.918033	0.566608	1	NOUN	6.96552	0.183523	6	7	2130.24
microscopio.png	microscopio	microscopio	YES	49	65	0.753846	0.753846	1.57436	1	NOUN	6.97701	0.150736	6	7	2232.03
miedo.png	miedo	miedo	YES	44	61	0.721311	0.721311	1.59268	1	NOUN	6.45977	0.804126	4	7	3165.44
miel.png	miel	miel	YES	58	62	0.935484	0.935484	0.441892	1	NOUN	6.91463	0.391301	4	7	1982.56
mina_1.png	mina	mina	YES	42	60	0.7	0.7	1.80711	1	NOUN	6.81609	0.539783	4	7	2473.28
ministro.png	ministro	diputado	NO	15	65	0.0615385	0.230769	3.63671	0.549913	NOUN	5.6747	1.4576	1	7	3531.04	diputado	2.90138	0.625157	0.635422	0.740934
mirar_1.png	mirar	mirar	YES	40	65	0.615385	0.615385	1.96624	1	VERB	6.22892	1.33732	2	7	2560.69
misa.png	misa	misa	YES	48	65	0.738462	0.738462	1.5964	1	NOUN	6.77108	0.548286	4	7	2351.07
mitad.png	mitad	mitad	YES	29	61	0.47541	0.47541	3.34654	1	NOUN	6.33735	1.25209	2	7	4413.4	mitad	2.51421	0.689318	0.610525	0.690369
mofeta.png	mofeta	mofeta	YES	52	62	0.83871	0.83871	1.01189	1	NOUN	6.83908	0.696729	1	7	2353.78
molestar_1.png	molestar	ruido	NO	31	65	0.0461538	0.476923	2.92868	0.066601	VERB	6.17241	1.08056	3	7	2987.84
molino.png	molino	molino	YES	62	65	0.953846	0.953846	0.342981	1	NOUN	6.89157	0.563353	3	7	2363.77
momia.png	momia	momia	YES	52	65	0.8	0.8	1.25264	1	NOUN	6.91954	0.313213	5	7	2539.07
monasterio.png	monasterio	pueblo	NO	14	62	0.0322581	0.225806	3.86481	0.573324	NOUN	5.39759	1.80744	1	7	3380.34
mono_1.png	mono	mono	YES	30	65	0.461538	0.461538	2.36927	1	NOUN	6.40964	0.937513	3	7	2902.37
monopatín.png	monopatín	monopatín	YES	25	62	0.403226	0.403226	2.55555	1	NOUN	6.86207	0.486382	4	7	2694.32
monstruo.png	monstruo	monstruo	YES	34	65	0.523077	0.523077	2.381	1	NOUN	6.72414	0.564238	4	7	2265.93
montar_1.png	montar	hípica	NO	14	61	0.0819672	0.229508	2.93985	0.251074	VERB	6.71084	0.690177	4	7	2361.95
monte_1.png	monte	montaña	NO	31	62	0.16129	0.5	2.59437	0.579977	NOUN	6.6506	0.771975	3	7	2508.98
mora.png	mora	mora	YES	39	65	0.6	0.6	2.40314	1	NOUN	6.75904	0.774445	2	7	2397.01
morder_1.png	morder	dientes	NO	13	62	0.0322581	0.209677	3.88055	0.314885	VERB	5.31034	1.75413	1	7	8222.83
morir.png	morir	muerte	NO	22	60	0.0333333	0.366667	3.20859	0.458973	VERB	6.59036	0.749571	3	7	3261.76
mosca_1.png	mosca	mosca	YES	54	62	0.870968	0.870968	0.909617	1	NOUN	6.88506	0.442648	4	7	2562.05
moto_1.png	moto	moto	YES	56	65	0.861538	0.861538	0.780496	1	NOUN	6.90361	0.430951	4	7	2154.18
motocicleta_1.png	motocicleta	moto	NO	47	65	0.123077	0.723077	1.32498	0.883862	NOUN	6.77108	0.704087	3	7	2306.36
motor.png	motor	motor	YES	43	60	0.716667	0.716667	1.81807	1	NOUN	6.66667	0.622573	4	7	3026.47
mover_1.png	mover	mueca	NO	11	62	0.0483871	0.177419	4.64656	0.0819336	VERB	5.01149	1.86457	1	7	3376.05
móvil_1.png	móvil	móvil	YES	29	60	0.483333	0.483333	1.99398	1	NOUN	6.85542	0.41709	5	7	2027.08
mudo.png	mudo	mudo	YES	34	62	0.548387	0.548387	2.07787	1	ADJECTIVE	5.87952	1.55703	1	7	3931.1
muelle.png	muelle	muelle	YES	62	65	0.953846	0.953846	0.342981	1	NOUN	6.7931	0.764593	1	7	2163.74
muerte_1.png	muerte	asesinar	NO	21	60	0.0166667	0.35	2.79351	0.335343	NOUN	6.06024	1.1407	3	7	3169.64	muerte	3.19412	0.681277	0.0534522	0.0723747
mujer_1.png	mujer	novia	NO	36	62	0.016129	0.580645	2.06746	0.678949	NOUN	6.01149	1.54389	2	7	3625.29	femenino	2.10502	0.829296	0.0785301	0.0752792
mundo_1.png	mundo	tierra	NO	24	61	0.377049	0.393443	1.87663	0.246281	NOUN	6.89157	0.442059	4	7	2106.94	tierra	1.59639	0.884194	0.866384	0.973346
municipio.png	municipio	pueblo	NO	55	60	0	0.916667	0.528063	0.521889	NOUN	6.12048	1.32883	1	7	2730.12	pueblo	0.172037	0.85485	0.896853	0.945073
murciélago.png	murciélago	murciélago	YES	49	61	0.803279	0.803279	1.13352	1	NOUN	6.91566	0.389021	4	7	2197.67
muro.png	muro	muralla	NO	27	60	0.366667	0.45	1.85932	0.669826	NOUN	6.63218	0.700746	4	7	2612.72
museo_1.png	museo	cuadro	NO	45	62	0	0.725806	1.62754	0.453269	NOUN	5.09639	1.79847	1	7	3687.49
musgo.png	musgo	musgo	YES	46	61	0.754098	0.754098	1.55633	1	NOUN	6.74699	0.601692	4	7	2483.51
música_1.png	música	cantar	NO	57	61	0	0.934426	0.447545	0.412596	NOUN	5.92683	1.27444	3	7	3309.04	música	2.02982	0.887982	0	0
músico_1.png	músico	músico	YES	26	60	0.433333	0.433333	3.11971	1	NOUN	6.71264	0.56872	5	7	2334.82
muslo.png	muslo	muslo	YES	45	65	0.692308	0.692308	1.48857	1	NOUN	6.79518	0.728497	2	7	2644.83
nacer_1.png	nacer	bebé	NO	17	65	0.138462	0.261538	2.71706	0.362474	VERB	6.43678	0.93636	3	7	2970.78
nadar_1.png	nadar	nadar	YES	41	61	0.672131	0.672131	1.53991	1	VERB	6.90805	0.290636	6	7	2272.94
naranja_1.png	naranja	mancha	NO	26	60	0.416667	0.433333	1.80176	0.402521	NOUN	6.78161	0.598939	4	7	2686.52
nariz.png	nariz	nariz	YES	57	61	0.934426	0.934426	0.447545	1	NOUN	6.90244	0.433469	4	7	2553.11
narrar_1.png	narrar	cuento	NO	32	61	0.0163934	0.52459	2.71968	0.335743	VERB	6.19277	1.14186	2	7	3427.84
nata.png	nata	comida	NO	20	60	0.216667	0.333333	3.19105	0.275337	NOUN	6.06024	1.35565	1	7	2889.13
naufragio_1.png	naufragio	barco	NO	20	62	0.0806452	0.322581	3.44426	0.565354	NOUN	6.22892	1.14045	3	7	3085.7
navaja_1.png	navaja	navaja	YES	53	61	0.868852	0.868852	0.876071	1	NOUN	6.89157	0.442059	4	7	2416.92
navegar.png	navegar	barco	NO	18	62	0.225806	0.290323	2.58941	0.395889	VERB	6.67816	0.517019	5	7	2566.34
navidad_1.png	navidad	navidad	YES	57	61	0.934426	0.934426	0.480332	1	NOUN	6.88506	0.320802	6	7	2563.92
negar.png	negar	escuchar	NO	16	62	0.016129	0.258065	4.22579	0.425009	VERB	4.98851	2.00287	1	7	3700.99
negro_1.png	negro	hombre	NO	18	60	0.133333	0.3	2.75326	0.187121	ADJECTIVE	6.19277	1.32018	1	7	3711.78	mancha	1.06092	0.931867	0.108465	0.101274
nevera_1.png	nevera	nevera	YES	37	62	0.596774	0.596774	1.79835	1	NOUN	6.89157	0.442059	4	7	2132.99
nido.png	nido	nido	YES	31	62	0.5	0.5	2.91066	1	NOUN	6.83908	0.427909	5	7	2414.64
niebla_1.png	niebla	líneas	NO	21	65	0.0307692	0.323077	3.21707	0.131006	NOUN	4.29885	2.21052	1	7	3808.85
nieto.png	nieto	nieto	YES	45	60	0.75	0.75	1.48193	1	NOUN	6.42169	1.02553	2	7	3178.94
nieve_1.png	nieve	nieve	YES	28	62	0.451613	0.451613	1.77972	1	NOUN	6.73563	0.599608	4	7	2216.47
nivel.png	nivel	espejo	NO	6	60	0.1	0.1	4.6314	0.149051	NOUN	4.49398	2.40108	1	7	4523.04	espejo	1.94978	0.398194	0.38284	0.438541
noche_1.png	noche	luna	NO	51	60	0.116667	0.85	0.757804	0.3966	NOUN	6.32184	1.03984	2	7	2714.56	noche	0.689509	0.896342	0.463673	0.318301
nogal.png	nogal	nogal	YES	26	61	0.42623	0.42623	2.36561	1	NOUN	6.43678	1.19788	1	7	3228.91
nombre_1.png	nombre	duda	NO	13	65	0	0.2	3.80493	0.196163	NOUN	4.48193	1.80353	1	7	3890.06	adivinar	3.22162	0.456339	0.117626	0.288049
nota_1.png	nota	música	NO	23	60	0.05	0.383333	2.41033	0.278823	NOUN	6.59036	0.765668	4	7	2564.57
novia_1.png	novia	novia	YES	49	65	0.753846	0.753846	1.27768	1	NOUN	6.91463	0.322077	5	7	2483.66
novio_1.png	novio	traje	NO	22	60	0.15	0.366667	3.23337	0.337549	NOUN	5.59036	1.57756	1	7	3251.65
nube.png	nube	nube	YES	41	60	0.683333	0.683333	1.23584	1	NOUN	6.87805	0.481516	4	7	2030.8
nuca.png	nuca	nuca	YES	36	61	0.590164	0.590164	1.42982	1	NOUN	6.7931	0.631313	3	7	2555.79
nudo.png	nudo	nudo	YES	46	62	0.741935	0.741935	1.46242	1	NOUN	6.83133	0.513697	4	7	2379.92
nuez.png	nuez	nuez	YES	55	61	0.901639	0.901639	0.718036	1	NOUN	6.90361	0.335481	5	7	2293.02
número_1.png	número	dos	NO	36	60	0.316667	0.6	1.42643	0.311951	NOUN	6.52874	1.05477	2	7	2868.7
nutria.png	nutria	nutria	YES	36	65	0.553846	0.553846	2.0815	1	NOUN	6.91566	0.279582	6	7	2152.48
obedecer.png	obedecer	dirección	NO	14	65	0.0461538	0.215385	4.23319	0.0612869	VERB	5.6506	1.52566	2	7	3700.24
obispo.png	obispo	papa	NO	32	65	0.215385	0.492308	2.19041	0.74029	NOUN	6.83133	0.601204	3	7	2318.75
objeto.png	objeto	objetos	NO	24	61	0	0.393443	3.76182	0.322444	NOUN	5.55422	1.81627	1	7	3224.78	objetos	1.89942	0.500666	0.50023	0.549959
obra_1.png	obra	cuadro	NO	48	60	0	0.8	1.13892	0.243413	NOUN	5.87952	1.40901	1	7	2810.23	obra	2.17694	0.727278	0	0
obrero.png	obrero	herramientas	NO	27	62	0.0645161	0.435484	3.14522	0.140336	NOUN	6.04819	1.30574	1	7	3489.45
observar_1.png	observar	mirar	NO	44	62	0.0483871	0.709677	1.87404	0.680048	VERB	5.98795	1.17384	1	7	2613.46
océano.png	océano	mar	NO	46	62	0.016129	0.741935	1.39592	0.842865	NOUN	6.31034	1.12385	2	7	2688.59
ocio.png	ocio	juegos	NO	20	61	0.180328	0.327869	2.979	0.259487	NOUN	6.45122	1.0202	3	7	2991.05
oficio_1.png	oficio	profesiones	NO	15	62	0.0322581	0.241935	3.33797	0.322643	NOUN	6.43678	0.923859	3	7	2676.78
ofrecer_1.png	ofrecer	dar	NO	22	61	0.0163934	0.360656	3.45092	0.629982	VERB	5.87952	1.3828	2	7	3068.84
oír_1.png	oír	música	NO	24	65	0.0153846	0.369231	2.62433	0.147319	VERB	6.46988	0.860195	3	7	2848.84
ojo.png	ojo	ojo	YES	56	62	0.903226	0.903226	0.632152	1	NOUN	6.94253	0.279381	5	7	2016.28
ola.png	ola	ola	YES	50	61	0.819672	0.819672	1.08152	1	NOUN	6.90361	0.401657	4	7	2213.8
óleo.png	óleo	pintura	NO	23	60	0	0.383333	2.83345	0.435326	NOUN	5.77108	1.59516	1	7	3601.49
oler_1.png	oler	oler	YES	41	62	0.66129	0.66129	1.59309	1	VERB	6.59036	0.937513	1	7	2397.61
olfato_1.png	olfato	oler	NO	35	65	0.0461538	0.538462	2.45419	0.302584	NOUN	5.98795	1.32051	2	7	3012.27
olivo.png	olivo	olivo	YES	31	65	0.476923	0.476923	2.7922	1	NOUN	6.73171	0.861362	3	7	2623.13
olla.png	olla	olla	YES	36	62	0.580645	0.580645	1.61826	1	NOUN	6.81928	0.497422	5	7	2693.99
olor_1.png	olor	oler	NO	21	60	0.1	0.35	3.13007	0.501544	NOUN	6.28736	1.06649	2	7	3166.33
ombligo.png	ombligo	ombligo	YES	64	65	0.984615	0.984615	0.114676	1	NOUN	6.86747	0.406385	5	7	2277.55
ópera_1.png	ópera	cantar	NO	27	65	0.0923077	0.415385	2.93336	0.321629	NOUN	6.46988	0.874257	3	7	2650.29
operar.png	operar	operar	YES	24	65	0.369231	0.369231	2.51612	1	VERB	6.78313	0.564135	4	7	2494.01
oponer.png	oponer	igual	NO	9	61	0	0.147541	4.4283	0.150441	VERB	4.49398	1.98392	1	7	3672.31
óptica_1.png	óptica	oculista	NO	32	60	0.0666667	0.533333	2.64839	0.184372	NOUN	6.68966	0.634481	4	7	2778.23
óptico_1.png	óptico	óptica	NO	24	65	0.123077	0.369231	2.60246	0.515	NOUN	6.72289	0.703879	3	7	2924.3
ordenador_1.png	ordenador	ordenador	YES	59	62	0.951613	0.951613	0.356197	1	NOUN	6.95402	0.210649	6	7	2278.09
ordenar_1.png	ordenar	cubos	NO	24	65	0.138462	0.369231	3.47332	0.0671105	VERB	5.85057	1.42673	1	7	2991.3
oreja.png	oreja	oreja	YES	53	61	0.868852	0.868852	0.843284	1	NOUN	6.86585	0.538911	4	7	2032.7
orejeras_1.png	orejeras	orejeras	YES	26	60	0.433333	0.433333	2.45239	1	NOUN	6.80488	0.617422	3	7	2645.98
organizar.png	organizar	cubos	NO	23	62	0	0.370968	3.58651	-0.0182779	VERB	6.03448	1.27997	2	7	3018.93
órgano_1.png	órgano	corazón	NO	51	61	0	0.836066	0.997896	0.31879	NOUN	6.42169	0.912254	3	7	2505.63
origen.png	origen	espiral	NO	51	65	0	0.784615	1.41785	0.029992	NOUN	3.89157	1.85454	1	7	4114.11	espiral	1.27114	0.719407	0.692124	0.857946
orinar_1.png	orinar	mear	NO	31	62	0.241935	0.5	2.23568	0.841959	VERB	6.84337	0.397613	5	7	2363.86
ornitorrinco.png	ornitorrinco	ornitorrinco	YES	48	65	0.738462	0.738462	1.4557	1	NOUN	6.85542	0.471958	4	7	2928.35
oro.png	oro	oro	YES	36	61	0.590164	0.590164	2.41396	1	NOUN	6.89655	0.342171	5	7	2283.1	oro	1.53885	0.791663	0.734959	0.865401
orquesta.png	orquesta	orquesta	YES	52	65	0.8	0.8	1.16033	1	NOUN	6.86747	0.341127	6	7	2663.35
oruga.png	oruga	oruga	YES	23	61	0.377049	0.377049	3.20701	1	NOUN	6.78161	0.579199	4	7	2601.2
oscuridad_1.png	oscuridad	oscuridad	YES	8	65	0.123077	0.123077	4.46426	1	NOUN	5.21687	1.50648	2	7	4223.87
oso_1.png	oso	oso	YES	45	60	0.75	0.75	1.11902	1	NOUN	6.88506	0.355203	5	7	2663.54
oveja.png	oveja	oveja	YES	54	60	0.9	0.9	0.61491	1	NOUN	6.91954	0.348365	5	7	2385.03
pabellón.png	pabellón	cancha	NO	14	62	0.016129	0.225806	3.6015	0.272697	NOUN	6.6092	0.906775	1	7	2504.46
padre.png	padre	familia	NO	18	61	0.229508	0.295082	3.29588	0.539929	NOUN	6.37349	0.95905	2	7	2324.08	padre	2.60962	0.827215	0.734205	0.805042
paella_1.png	paella	paella	YES	57	62	0.919355	0.919355	0.559443	1	NOUN	6.92771	0.303762	5	7	2316.94
pagar_1.png	pagar	comprar	NO	26	65	0.215385	0.4	2.39818	0.624985	VERB	6.54217	0.830827	4	7	3168.54
página.png	página	libro	NO	24	62	0.225806	0.387097	3.00497	0.3572	NOUN	6.45977	0.962127	3	7	2716.67
país_1.png	país	alemania	NO	43	65	0.0153846	0.661538	1.53109	0.526446	NOUN	5.8046	1.60551	2	7	3107.29	españa	1.23535	0.949154	0.256776	0.305868
paja_1.png	paja	paja	YES	46	60	0.766667	0.766667	1.52624	1	NOUN	6.77011	0.604271	4	7	2307.34
pájaro_1.png	pájaro	pájaro	YES	30	61	0.491803	0.491803	2.29747	1	NOUN	6.87952	0.362834	5	7	2086.94
pala_1.png	pala	pala	YES	30	60	0.5	0.5	2.29747	1	NOUN	6.70115	0.764244	1	7	2533.26
palabra.png	palabra	palabras	NO	25	65	0.0615385	0.384615	3.0055	0.421153	NOUN	6.39759	1.09254	2	7	4667.82	amor	2.02789	0.812677	0.559175	0.68119
palacio.png	palacio	castillo	NO	52	61	0.0655738	0.852459	0.907412	0.794283	NOUN	6.57831	0.734523	4	7	2606.12	castillo	0.552495	0.985789	0.942132	0.953762
paladar.png	paladar	paladar	YES	49	61	0.803279	0.803279	1.28941	1	NOUN	6.75904	0.805323	1	7	3342.65
palanca_1.png	palanca	palanca	YES	12	62	0.193548	0.193548	3.63982	1	NOUN	6.18391	1.31652	1	7	3436.2
palo.png	palo	palo	YES	54	60	0.9	0.9	0.648244	1	NOUN	6.84146	0.597722	3	7	3202.37
paloma_1.png	paloma	paloma	YES	61	65	0.938462	0.938462	0.456599	1	NOUN	6.93976	0.361211	4	7	2179.99
palpar.png	palpar	tocar	NO	44	60	0	0.733333	1.70981	0.60606	VERB	5.15663	1.81781	1	7	3366.94
pan_1.png	pan	pan	YES	57	60	0.95	0.95	0.365645	1	NOUN	6.97701	0.150736	6	7	2456.34
pantalón_1.png	pantalón	peto	NO	22	61	0.213115	0.360656	2.73428	0.614598	NOUN	6.03614	1.2242	2	7	3182.9
pantera.png	pantera	pantera	YES	27	65	0.415385	0.415385	2.02101	1	NOUN	6.80488	0.80797	1	7	2215.27
pantuflas_1.png	pantuflas	zapatillas	NO	44	62	0.0483871	0.709677	1.80952	0.852608	NOUN	6.49398	1.07492	1	7	2723.45
papá.png	papá	familia	NO	20	60	0	0.333333	3.14453	0.298749	NOUN	6.3494	1.04103	1	7	2550.25
papel.png	papel	folios	NO	34	62	0.0322581	0.548387	2.3375	0.353452	NOUN	6.79518	0.579298	4	7	2062.04	folios	1.74152	0.923025	0.878182	0.888258
par_1.png	par	cuatro	NO	35	60	0	0.583333	1.67745	0.520115	NOUN	6	1.39686	2	7	3348.7
paraguas.png	paraguas	paraguas	YES	48	60	0.8	0.8	1.07806	1	NOUN	6.89157	0.349636	5	7	2115.87
parar_1.png	parar	parar	YES	42	60	0.7	0.7	1.62345	1	VERB	5.83908	1.37142	3	7	2930.46
parche.png	parche	parche	YES	45	60	0.75	0.75	1.03767	1	NOUN	6.81609	0.517794	4	7	2373.06
pared.png	pared	pared	YES	55	62	0.887097	0.887097	0.825571	1	NOUN	6.64368	0.762142	3	7	2912.61
paro.png	paro	prohibido	NO	12	65	0	0.184615	4.3509	0.0686588	NOUN	3.43678	2.0214	1	7	4806.92
parque_1.png	parque	bomberos	NO	44	62	0	0.709677	1.88621	0.238899	NOUN	4.51807	2.0022	1	7	4315.96
participar.png	participar	personas	NO	14	65	0	0.215385	4.43249	0.147547	VERB	3.21839	2.01405	1	7	4397.25
partir_1.png	partir	romper	NO	51	61	0.0163934	0.836066	1.11027	0.23062	VERB	6.6988	0.619499	4	7	2928.64	romper	0.714655	0.93671	0.924772	0.94242
pasaporte.png	pasaporte	pasaporte	YES	57	65	0.876923	0.876923	0.907372	1	NOUN	6.94253	0.279381	5	7	2167.72
pasar_1.png	pasar	lanzar	NO	23	62	0.209677	0.370968	2.79094	0.414523	VERB	6.37349	0.946249	3	7	2775.41	jugar	2.31171	0.85028	0.773804	0.877126
pasear_1.png	pasear	pasear	YES	40	65	0.615385	0.615385	1.80986	1	VERB	6.55422	0.719976	4	7	2338.47
pasta.png	pasta	pasta	YES	58	61	0.95082	0.95082	0.360854	1	NOUN	6.91566	0.279582	6	7	2185.57
pastel.png	pastel	tarta	NO	36	60	0.0166667	0.6	1.86112	0.736712	NOUN	6.74699	0.581071	5	7	2472.54
pastor_1.png	pastor	pastor	YES	54	60	0.9	0.9	0.727492	1	NOUN	6.81928	0.544251	4	7	2643.77
pata_1.png	pata	pata	YES	36	62	0.580645	0.580645	2.60537	1	NOUN	6.48193	0.979814	1	7	2827.72
patata.png	patata	patata	YES	53	60	0.883333	0.883333	0.767979	1	NOUN	6.87805	0.455155	4	7	2151.76
patinete.png	patinete	patinete	YES	41	60	0.683333	0.683333	1.90815	1	NOUN	6.81928	0.665245	3	7	2247.42
patio.png	patio	columpio	NO	33	60	0	0.55	1.09562	0.418022	NOUN	5.01205	1.67109	1	7	3553.73
pato_1.png	pato	pato	YES	39	61	0.639344	0.639344	1.56699	1	NOUN	6.90805	0.39273	5	7	2331.8
pavo_1.png	pavo	pavo	YES	26	61	0.42623	0.42623	3.43547	1	NOUN	6.42169	1.11662	1	7	3264.43
payaso.png	payaso	circo	NO	40	61	0.262295	0.655738	1.35898	0.530694	NOUN	6.88506	0.386556	5	7	2185.07
paz.png	paz	paz	YES	31	60	0.516667	0.516667	1.37895	1	NOUN	6.6506	0.739706	4	7	2403.27	paz	1.25167	0.96382	0.977687	0.960828
pecho_1.png	pecho	pecho	YES	21	60	0.35	0.35	2.52995	1	NOUN	6.77108	0.704087	3	7	3171.29
pedazo.png	pedazo	porción	NO	23	65	0.0153846	0.353846	3.68455	0.344194	NOUN	6.14458	1.19074	2	7	3264.6
pedir_1.png	pedir	señalar	NO	12	61	0.0327869	0.196721	4.35305	0.375277	VERB	4.41379	2.06607	1	7	4429.72
pegar_1.png	pegar	pegar	YES	18	62	0.290323	0.290323	3.54513	1	VERB	6.72289	0.630781	4	7	2580.37
peine.png	peine	peine	YES	55	60	0.916667	0.916667	0.607311	1	NOUN	6.86207	0.486382	4	7	2141.05
pelear_1.png	pelear	lucha	NO	27	60	0.0333333	0.45	2.83359	0.378726	VERB	6.33735	1.00337	3	7	3018.75
película_1.png	película	película	YES	23	65	0.353846	0.353846	2.41393	1	NOUN	6.63855	0.635885	5	7	2550.47	teatro	2.88477	0.75321	0.201096	0.239542
pelo_1.png	pelo	pelo	YES	48	65	0.738462	0.738462	1.35561	1	NOUN	6.87356	0.452502	4	7	2307.89
pelota.png	pelota	pelota	YES	47	65	0.723077	0.723077	1.34413	1	NOUN	6.91566	0.389021	4	7	2178.96
peluquero_1.png	peluquero	peinar	NO	24	62	0.016129	0.387097	1.9856	0.327498	NOUN	5.3012	1.57523	1	7	3750.52
península.png	península	españa	NO	23	61	0.163934	0.377049	3.02688	0.476724	NOUN	6.73563	0.579891	5	7	2685.62
pensar_1.png	pensar	pensar	YES	40	65	0.615385	0.615385	2.3185	1	VERB	6.06897	1.2831	1	7	3009.05	pensar	1.40076	0.82275	0.816868	0.773986
pepino.png	pepino	pepino	YES	50	65	0.769231	0.769231	1.1391	1	NOUN	6.95402	0.260056	5	7	2273.61
pera_1.png	pera	pera	YES	60	62	0.967742	0.967742	0.237851	1	NOUN	6.91566	0.419198	4	7	2013.53
percha_1.png	percha	perchero	NO	47	60	0.0666667	0.783333	1.30988	0.669742	NOUN	6.18391	1.40206	1	7	3090.66
percibir_1.png	percibir	sentidos	NO	54	60	0	0.9	0.727492	0.235823	VERB	6.03448	1.31581	1	7	3488.02
perder_1.png	perder	segundo	NO	10	61	0.114754	0.163934	4.16638	0.034867	VERB	5.75862	1.4861	1	7	4331.53
peregrino.png	peregrino	peregrino	YES	27	62	0.435484	0.435484	3.26047	1	NOUN	6.6506	0.86156	1	7	2976.92
perejil.png	perejil	perejil	YES	25	65	0.384615	0.384615	3.0109	1	NOUN	6.74713	0.702461	3	7	2306.77
perfil_1.png	perfil	coleta	NO	29	61	0.147541	0.47541	2.38582	0.181049	NOUN	6.57831	0.842767	4	7	2414.69
periquito.png	periquito	pájaro	NO	18	61	0.262295	0.295082	2.61471	0.578826	NOUN	6.84337	0.505625	4	7	2314.18
permitir_1.png	permitir	bien	NO	13	60	0	0.216667	3.82024	0.117312	VERB	5.35632	1.32047	2	7	3624.05
perro_1.png	perro	perro	YES	58	61	0.95082	0.95082	0.360854	1	NOUN	6.9759	0.154281	6	7	2049.78
persiana.png	persiana	persiana	YES	54	61	0.885246	0.885246	0.80346	1	NOUN	6.82759	0.487206	4	7	2420.61
pesadilla.png	pesadilla	pesadilla	YES	40	61	0.655738	0.655738	1.34909	1	NOUN	6.57471	0.709277	4	7	3164.52
pesar.png	pesar	balanza	NO	30	60	0.166667	0.5	2.48721	0.0133071	VERB	6.53012	0.928378	3	7	2949.41	balanza	2.34675	0.8938	0.803772	0.842952
pescar_1.png	pescar	pescador	NO	36	61	0.295082	0.590164	1.58359	0.418179	VERB	6.6747	0.682685	4	7	3071.52
peso_1.png	peso	báscula	NO	32	65	0.138462	0.492308	2.31159	0.277019	NOUN	6.3012	0.971985	3	7	3051.11
petróleo.png	petróleo	petróleo	YES	12	60	0.2	0.2	4.01065	1	NOUN	6.46988	1.10803	2	7	2691.6
pez_1.png	pez	peces	NO	42	61	0.0163934	0.688525	1.70715	0.5367	NOUN	6.61446	0.985645	1	7	2695.37
piano.png	piano	piano	YES	57	61	0.934426	0.934426	0.480332	1	NOUN	6.95402	0.210649	6	7	2188.62
picaporte.png	picaporte	puerta	NO	18	60	0.05	0.3	3.2105	0.410439	NOUN	5.6747	1.82869	1	7	3583.64
pico_1.png	pico	pico	YES	35	62	0.564516	0.564516	2.08996	1	NOUN	6.62651	0.822116	3	7	2386.27
pie_1.png	pie	pie	YES	58	62	0.935484	0.935484	0.47415	1	NOUN	6.90805	0.39273	4	7	2234.87	pie	0.172037	0.97329	0.953676	0.97506
piedra.png	piedra	piedra	YES	34	65	0.523077	0.523077	1.09651	1	NOUN	6.74699	0.824079	1	7	2563.6
piel_1.png	piel	piel	YES	20	65	0.307692	0.307692	3.13154	1	NOUN	6.31325	1.05839	2	7	2914.13
pierna.png	pierna	pierna	YES	30	61	0.491803	0.491803	1.90734	1	NOUN	6.81609	0.517794	5	7	2208.24
pijama.png	pijama	pijama	YES	54	62	0.870968	0.870968	0.780585	1	NOUN	6.6506	0.739706	4	7	2287.52
pila_1.png	pila	pila	YES	53	61	0.868852	0.868852	0.921233	1	NOUN	6.85542	0.497127	4	7	2373.8
piloto_1.png	piloto	piloto	YES	27	60	0.45	0.45	2.46673	1	NOUN	6.71084	0.724655	3	7	2389.66
pimienta.png	pimienta	pimienta	YES	48	60	0.8	0.8	1.40559	1	NOUN	6.74699	0.6597	3	7	2534.39
pincel_1.png	pincel	brocha	NO	45	60	0.1	0.75	1.45026	0.597747	NOUN	6.08434	1.50774	1	7	2747.05
pino.png	pino	árbol	NO	46	60	0	0.766667	1.19667	0.647478	NOUN	5.14943	2.244	1	7	3121.24
pintalabios_1.png	pintalabios	pintalabios	YES	57	65	0.876923	0.876923	0.753526	1	NOUN	6.95181	0.26612	5	7	2425.77
pintar_1.png	pintar	pintar	YES	34	61	0.557377	0.557377	2.20922	1	VERB	6.72289	0.630781	4	7	2626.99
pipa_1.png	pipa	pipa	YES	42	60	0.7	0.7	1.87211	1	NOUN	6.51807	1.08607	1	7	2455.17
pirámide_1.png	pirámide	pirámide	YES	36	62	0.580645	0.580645	1.95272	1	NOUN	6.91566	0.320245	5	7	2330.96
pirata.png	pirata	pirata	YES	59	60	0.983333	0.983333	0.122292	1	NOUN	6.79518	0.579298	4	7	2593.52
piruleta.png	piruleta	piruleta	YES	54	61	0.885246	0.885246	0.758298	1	NOUN	6.89655	0.342171	5	7	2265.44
pisar.png	pisar	pisar	YES	53	65	0.815385	0.815385	0.982679	1	VERB	6.78161	0.515465	5	7	2411.66
pista_1.png	pista	esquiar	NO	20	65	0.0153846	0.307692	2.9975	0.117086	NOUN	6.4023	0.895204	4	7	2564.72
pistola_1.png	pistola	pistola	YES	44	65	0.676923	0.676923	1.64923	1	NOUN	6.75904	0.691241	3	7	2237.01
pito.png	pito	silbato	NO	46	62	0.016129	0.741935	1.39592	0.563508	NOUN	6.60241	0.840147	3	7	2393.86
pizarra.png	pizarra	pizarra	YES	58	62	0.935484	0.935484	0.47415	1	NOUN	6.89157	0.442059	4	7	2202.11
plaga.png	plaga	saltamontes	NO	29	61	0.131148	0.47541	2.86113	0.263909	NOUN	6.08046	1.35731	2	7	3333.11
planchar_1.png	planchar	planchar	YES	54	60	0.9	0.9	0.727492	1	VERB	6.89157	0.38293	5	7	2521.76
plano.png	plano	mapa	NO	58	60	0	0.966667	0.244176	0.557138	NOUN	6.51807	0.928695	3	7	3019.34
planta_1.png	planta	lavanda	NO	39	62	0.0322581	0.629032	2.02451	0.220794	NOUN	6.43678	0.898334	3	7	2502.49
plástico.png	plástico	plástico	YES	17	61	0.278689	0.278689	3.23303	1	NOUN	6.5977	0.799124	4	7	3213.2
plata.png	plata	plata	YES	40	61	0.655738	0.655738	1.61954	1	NOUN	6.79518	0.557849	4	7	2513.3
plataforma.png	plataforma	rampa	NO	19	62	0.016129	0.306452	4.01089	0.790335	NOUN	6.28736	1.11968	2	7	3345.53
plátano_1.png	plátano	platanero	NO	22	60	0.1	0.366667	2.74472	0.565242	NOUN	6.24096	1.23555	2	7	3204.52
platillo.png	platillo	platillo	YES	45	60	0.75	0.75	1.56117	1	NOUN	6.66265	0.830473	3	7	2536.58
plato_1.png	plato	plato	YES	60	65	0.923077	0.923077	0.446776	1	NOUN	6.89157	0.349636	5	7	2122.23
playa.png	playa	playa	YES	53	60	0.883333	0.883333	0.780561	1	NOUN	6.92771	0.26054	6	7	2290.16
plaza_1.png	plaza	plaza	YES	16	60	0.266667	0.266667	3.22668	1	NOUN	5.87952	1.56484	1	7	3324.94	plaza	1.45293	0.888512	0.265684	0.401751
pluma_1.png	pluma	pluma	YES	58	61	0.95082	0.95082	0.360854	1	NOUN	6.87952	0.478758	4	7	2165.58
plural_1.png	plural	cruces	NO	12	61	0	0.196721	3.44988	-0.00261309	NOUN	4.14943	2.14329	1	7	3809.64
pobre_1.png	pobre	mendigo	NO	17	61	0.147541	0.278689	3.41392	0.422541	ADJECTIVE	6.26437	1.00533	3	7	3355.05
poder.png	poder	lanzar	NO	16	65	0	0.246154	3.65894	-0.0701079	NOUN	2.22989	1.64742	1	7	4705.57	pelota	3.634	0.701973	0.693839	0.717017
poesía.png	poesía	carta	NO	20	61	0	0.327869	3.09617	0.251	NOUN	5.79518	1.40347	2	7	3048.12
polilla.png	polilla	polilla	YES	36	65	0.553846	0.553846	1.96574	1	NOUN	6.71605	0.79427	3	7	2721.57
política_1.png	política	discurso	NO	19	60	0.0666667	0.316667	3.1887	0.278318	NOUN	6.20482	1.18691	1	7	2821.4	presidenta	3.19366	0.703994	0.507868	0.655911
político.png	político	político	YES	16	61	0.262295	0.262295	3.03508	1	NOUN	6.55422	0.94033	2	7	2781.01	presidente	2.96874	0.786727	0.676417	0.684784
pollo_1.png	pollo	pollo	YES	29	61	0.47541	0.47541	1.71799	1	NOUN	6.72414	0.742241	3	7	2422.63
polo.png	polo	polo	YES	39	65	0.6	0.6	1.75133	1	NOUN	6.73494	0.682255	3	7	2690.01
polvo.png	polvo	polen	NO	42	61	0.114754	0.688525	1.83026	0.511249	NOUN	5.21839	2.09332	1	7	3713.59
pomelo.png	pomelo	naranja	NO	37	62	0.209677	0.596774	1.84362	0.528568	NOUN	6.56322	1.00812	1	7	2511.39
pomo.png	pomo	pomo	YES	41	65	0.630769	0.630769	1.84646	1	NOUN	6.78161	0.82723	1	7	2332.53
poner_1.png	poner	tirar	NO	10	61	0.0655738	0.163934	4.02994	0.441542	VERB	5.33333	1.66123	1	7	3832.82	plato	2.50949	0.805253	0	0.118394
poni_1.png	poni	poni	YES	11	65	0.169231	0.169231	3.62151	1	NOUN	6.53012	1.07451	3	7	2851.02
poseer.png	poseer	pelota	NO	9	65	0	0.138462	4.27432	-0.117571	VERB	4.82759	1.71997	1	7	3100.25
postre.png	postre	postre	YES	23	62	0.370968	0.370968	2.58651	1	NOUN	6.65854	0.804609	3	7	2916.51
pozo.png	pozo	pozo	YES	57	61	0.934426	0.934426	0.480332	1	NOUN	6.93103	0.254864	6	7	2260.62
precaución.png	precaución	peligro	NO	21	60	0.0333333	0.35	2.8006	0.154166	NOUN	6.82759	0.409393	5	7	2651.1
precio_1.png	precio	precio	YES	49	62	0.790323	0.790323	1.35547	1	NOUN	6.73494	0.586106	4	7	2823.98	precio	1.55367	0.813162	0.851644	0.860907
preferir.png	preferir	elegir	NO	12	61	0	0.196721	4.09282	0.44929	VERB	5.63218	1.71257	1	7	3866.43
premio_1.png	premio	trofeo	NO	43	62	0.0483871	0.693548	1.39141	0.578311	NOUN	6.78313	0.585354	4	7	2052.53	medalla	1.71298	0.876748	0.307978	0.236027
prenda.png	prenda	chaqueta	NO	39	60	0	0.65	1.3245	0.62925	NOUN	6.27586	1.08574	3	7	2548.89
prensa.png	prensa	periódico	NO	27	62	0.193548	0.435484	2.56031	0.491351	NOUN	6.70115	0.612181	4	7	2588.18	periódico	1.8993	0.818158	0.7993	0.820408
presa_1.png	presa	presa	YES	39	62	0.629032	0.629032	1.78909	1	NOUN	6.70115	0.683951	4	7	2614.43
presentar_1.png	presentar	pelota	NO	24	61	0	0.393443	3.30688	-0.115046	VERB	5.24096	1.57411	1	7	3434.28
preso.png	preso	preso	YES	44	61	0.721311	0.721311	1.54657	1	NOUN	6.87952	0.45257	4	7	2357.05
prima_1.png	prima	niña	NO	19	62	0.0645161	0.306452	3.69659	0.440725	NOUN	5.3253	1.7538	1	7	4636.01
primavera.png	primavera	flor	NO	45	62	0.0806452	0.725806	1.67197	0.398426	NOUN	5.01205	1.60406	1	7	3811.37
primo_1.png	primo	hijo	NO	15	61	0.0327869	0.245902	3.49309	0.745931	NOUN	5.04598	1.94642	1	7	4186.01
princesa.png	princesa	princesa	YES	51	61	0.836066	0.836066	1.02428	1	NOUN	6.78161	0.492391	5	7	2423.66
príncipe.png	príncipe	caballero	NO	23	61	0.147541	0.377049	2.96827	0.611171	NOUN	6.27711	1.16151	2	7	3032.51
principio.png	principio	carretera	NO	31	61	0.0163934	0.508197	2.97443	0.00783885	NOUN	5.49398	1.72056	1	7	3370.07	carretera	2.34915	0.779527	0.72149	0.777109
prisión.png	prisión	cárcel	NO	43	65	0.0307692	0.661538	1.52033	0.895292	NOUN	6.79518	0.512265	5	7	2319.49
probar_1.png	probar	lengua	NO	17	61	0	0.278689	3.19827	0.0169227	VERB	4.63855	1.83847	1	7	3096
problema.png	problema	pensar	NO	15	62	0.0806452	0.241935	4.24899	0.229085	NOUN	6.04819	1.26783	2	7	3530.39	pensar	3.50217	0.698669	0.6374	0.636794
procesión.png	procesión	procesión	YES	17	60	0.283333	0.283333	3.83829	1	NOUN	6.6988	0.851612	1	7	2554.73
producir.png	producir	colocar	NO	16	65	0	0.246154	4.27046	0.371336	VERB	4.44578	1.95843	1	7	4366.66
profesor_1.png	profesor	enseñar	NO	16	61	0.196721	0.262295	3.33529	0.182753	NOUN	6.51724	0.950668	2	7	3115.84
programa_1.png	programa	televisión	NO	12	65	0.153846	0.184615	3.58149	0.408068	NOUN	6.2069	1.1426	2	7	3501.48	programa	2.84895	0.83364	0.136558	0.315795
prohibir.png	prohibir	prohibido	NO	28	65	0.0615385	0.430769	2.47894	0.355767	VERB	6.74699	0.55969	5	7	2393.82
proteger_1.png	proteger	amigos	NO	26	62	0.016129	0.419355	3.14976	0.0832108	VERB	5.13253	1.70917	1	7	4535.05
protestar_1.png	protestar	manifestación	NO	18	65	0.0461538	0.276923	4.0573	0.116804	VERB	6.19277	1.30157	1	7	3571.46
proyector.png	proyector	proyector	YES	43	60	0.716667	0.716667	1.87215	1	NOUN	6.91463	0.421673	4	7	2172.13
publicidad_1.png	publicidad	concierto	NO	27	60	0	0.45	2.32201	0.142171	NOUN	6.25301	1.01023	4	7	3422.7
pueblo.png	pueblo	pueblo	YES	61	65	0.938462	0.938462	0.456599	1	NOUN	6.79518	0.535542	4	7	2722.83	pueblo	0.3431	0.927587	0.910818	0.963437
puente_1.png	puente	puente	YES	59	65	0.907692	0.907692	0.651969	1	NOUN	6.87952	0.395017	5	7	2268.9
puerta.png	puerta	puerta	YES	59	62	0.951613	0.951613	0.356197	1	NOUN	6.91566	0.356296	5	7	2550.58	puerta	0.172037	0.987096	0.975506	0.962919
puerto_1.png	puerto	puerto	YES	39	61	0.639344	0.639344	2.12532	1	NOUN	6.80723	0.551225	4	7	3086.65	puerto	2.84667	0.606639	0.641085	0.787116
pulga.png	pulga	piojos	NO	23	62	0.0806452	0.370968	2.95008	0.363229	NOUN	6.44578	0.815296	4	7	3247.43
pulmón.png	pulmón	pulmón	YES	52	65	0.8	0.8	1.19263	1	NOUN	6.85542	0.497127	4	7	2422
pulpo_1.png	pulpo	pulpo	YES	57	60	0.95	0.95	0.365645	1	NOUN	6.95402	0.210649	6	7	1924.84
pulsera_1.png	pulsera	pulsera	YES	62	65	0.953846	0.953846	0.342981	1	NOUN	6.85057	0.389655	5	7	2628.52
pulso_1.png	pulso	pulso	YES	51	61	0.836066	0.836066	1.12264	1	NOUN	6.70115	0.808601	2	7	2529.17
puma.png	puma	gato	NO	27	62	0.145161	0.435484	2.72722	0.598284	NOUN	6.29885	1.3819	1	7	3312.28
punto.png	punto	punto	YES	45	60	0.75	0.75	1.39617	1	NOUN	6.80723	0.593827	4	7	2370.69	punto	1.86	0.889598	0.874996	0.869887
pupila.png	pupila	pupila	YES	52	65	0.8	0.8	1.32733	1	NOUN	6.85542	0.41709	5	7	2636.07
purgatorio.png	purgatorio	secta	NO	11	60	0	0.183333	3.97309	0.10577	NOUN	5	1.80784	1	7	4903.65
puro.png	puro	puro	YES	51	60	0.85	0.85	1.00608	1	NOUN	6.90361	0.430951	4	7	2261.9
quedar.png	quedar	colocar	NO	21	61	0	0.344262	3.60265	0.360671	VERB	2.19277	1.58851	1	7	4166.33
quemar.png	quemar	fuego	NO	40	61	0.0327869	0.655738	1.58676	0.25034	VERB	6.42169	0.97681	3	7	2137.19
querer_1.png	querer	amor	NO	42	62	0.016129	0.677419	2.01892	0.281694	VERB	6.44578	0.87308	4	7	2924.75
queso_1.png	queso	queso	YES	57	60	0.95	0.95	0.365645	1	NOUN	6.93976	0.325704	5	7	2053.08
quirófano.png	quirófano	operación	NO	16	60	0.0166667	0.266667	2.85468	0.184514	NOUN	6.75904	0.575736	4	7	2833.18
quitar_1.png	quitar	quitar	YES	26	61	0.42623	0.42623	3.14721	1	VERB	6.25301	1.11359	2	7	3556.19
rábano.png	rábano	rábano	YES	14	60	0.233333	0.233333	3.59378	1	NOUN	6.80488	0.597092	4	7	2665.52
rabo.png	rabo	cola	NO	53	65	0.138462	0.815385	0.912997	0.433773	NOUN	6.88506	0.386556	5	7	2283.67
radio_1.png	radio	radio	YES	19	60	0.316667	0.316667	3.59273	1	NOUN	5.16867	2.22414	1	7	3909.89	radio	0.216633	0.884974	0.505067	0.554861
raíz.png	raíz	raíz	YES	30	65	0.461538	0.461538	1.97821	1	NOUN	6.84337	0.573435	3	7	2299.71
rallador.png	rallador	rallador	YES	37	65	0.569231	0.569231	2.10768	1	NOUN	6.77108	0.860024	1	7	2403.78
rama.png	rama	rama	YES	54	60	0.9	0.9	0.694159	1	NOUN	6.7931	0.552751	4	7	2695.32
ramo.png	ramo	ramo	YES	34	65	0.523077	0.523077	1.8528	1	NOUN	6.88506	0.415549	5	7	2267.74
rana_1.png	rana	rana	YES	52	65	0.8	0.8	0.876574	1	NOUN	6.86747	0.462524	4	7	2118.78
rapaz.png	rapaz	águila	NO	36	61	0	0.590164	2.19317	0.517658	ADJECTIVE	6.32184	1.17626	1	7	2949.68
rápido.png	rápido	liebre	NO	23	60	0.1	0.383333	2.39609	0.15112	ADJECTIVE	6.2069	1.06899	3	7	2667.44
raqueta_1.png	raqueta	raqueta	YES	45	61	0.737705	0.737705	1.54716	1	NOUN	6.86747	0.535817	4	7	2255.07
rascacielos.png	rascacielos	edificio	NO	31	65	0.353846	0.476923	1.62004	0.56046	NOUN	6.60241	0.697378	4	7	2386.1
rastrillo_1.png	rastrillo	rastrillo	YES	51	62	0.822581	0.822581	1.17922	1	NOUN	6.66667	0.935932	1	7	2224.85
rata.png	rata	rata	YES	50	65	0.769231	0.769231	1.06473	1	NOUN	6.85542	0.497127	4	7	2347.73
rato.png	rato	tiempo	NO	37	60	0	0.616667	1.54848	0.621952	NOUN	4.24138	1.85501	1	7	3821.15
ratón_1.png	ratón	ratón	YES	55	62	0.887097	0.887097	0.696539	1	NOUN	6.74713	0.795604	1	7	2355.98
rayo_1.png	rayo	sol	NO	26	60	0	0.433333	2.95656	0.428692	NOUN	5.88506	1.41771	1	7	3198.68
razón.png	razón	división	NO	33	60	0	0.55	2.00405	0.208864	NOUN	4.62069	2.07556	1	7	4209.24	división	1.23115	0.867757	0.880886	0.90572
receta.png	receta	receta	YES	48	62	0.774194	0.774194	1.24326	1	NOUN	6.72414	0.726406	3	7	2583.69
rechazar_1.png	rechazar	mal	NO	18	61	0	0.295082	3.93585	0.133373	VERB	5.31325	1.79381	1	7	3462.9
recipiente.png	recipiente	compra	NO	21	65	0.0461538	0.323077	3.73209	0.0340626	NOUN	5.83133	1.37769	1	7	3281.94
recoger_1.png	recoger	vaso	NO	25	62	0.016129	0.403226	2.57844	0.0648449	VERB	4.86207	1.75322	1	7	3473.99
reconocer_1.png	reconocer	médico	NO	20	62	0	0.322581	3.33309	0.0815761	VERB	4.54217	2.18811	1	7	3934.53
recordar_1.png	recordar	recordar	YES	37	60	0.616667	0.616667	1.96316	1	VERB	6.31034	1.03778	3	7	2982.13
recuperar.png	recuperar	robo	NO	21	62	0	0.33871	3.14277	0.131862	VERB	5.63218	1.49507	1	7	3687.56
red_1.png	red	red	YES	43	65	0.661538	0.661538	2.14415	1	NOUN	6.72289	0.611142	4	7	2464.27	red	1.99117	0.694845	0.756647	0.735331
regla_1.png	regla	menstruación	NO	24	65	0.169231	0.369231	2.39839	0.291453	NOUN	6.73494	0.750355	2	7	2811.24
reina.png	reina	reina	YES	54	60	0.9	0.9	0.694159	1	NOUN	6.71084	0.653884	4	7	2213.75
reír_1.png	reír	niño	NO	19	60	0.0666667	0.316667	3.68247	0.133068	VERB	5.89157	1.49806	2	7	2920.94
relación.png	relación	amigos	NO	29	61	0	0.47541	1.94819	0.155604	NOUN	5.65517	1.46134	2	7	3490.2	amigos	1.90649	0.794445	0.78629	0.873187
relacionar.png	relacionar	unir	NO	28	60	0.3	0.466667	2.24581	0.573612	VERB	6.55172	0.845764	3	7	3338.69
relámpago_1.png	relámpago	tormenta	NO	29	61	0.0491803	0.47541	2.02981	0.338991	NOUN	6.5977	0.95795	1	7	3708.92
relieve.png	relieve	paisaje	NO	40	61	0.0163934	0.655738	1.96358	0.443837	NOUN	6.03614	1.18369	1	7	2916.07
religión_1.png	religión	religión	YES	34	65	0.523077	0.523077	2.14119	1	NOUN	6.53012	1.01618	2	7	2755.6
reloj_1.png	reloj	hora	NO	29	62	0.145161	0.467742	2.39887	0.244686	NOUN	6.46988	0.901724	3	7	3119.58
remolacha.png	remolacha	rábano	NO	18	65	0.0923077	0.276923	3.57854	0.311589	NOUN	6.15663	1.5655	1	7	3143.88
repetir.png	repetir	plastilina	NO	19	60	0	0.316667	3.50257	0.0176538	VERB	3.57471	2.16544	1	7	4925.83
reptil.png	reptil	reptiles	NO	37	60	0.1	0.616667	2.10907	0.482104	NOUN	6.85057	0.445357	5	7	2550.98
reputación.png	reputación	persona	NO	19	62	0	0.306452	4.44669	0.374845	NOUN	2.81928	1.7679	1	7	4359.72
rescatar_1.png	rescatar	salvar	NO	17	60	0.0666667	0.283333	2.8969	0.801283	VERB	6.55422	0.844682	3	7	2739.84
respetar.png	respetar	persona	NO	29	65	0	0.446154	3.59719	0.113363	VERB	2.51807	1.64807	1	7	4024.24
respirar_1.png	respirar	respirar	YES	25	60	0.416667	0.416667	2.29646	1	VERB	6.57471	0.816005	4	7	2766.17
responder_1.png	responder	hablar	NO	27	60	0.0333333	0.45	3.63386	0.624509	VERB	6.10843	1.3616	1	7	3317.69
resucitar.png	resucitar	resucitar	YES	23	61	0.377049	0.377049	3.14686	1	VERB	6.33333	1.14797	2	7	3885.26
retina.png	retina	ojo	NO	33	60	0.183333	0.55	2.39824	0.322455	NOUN	6.41379	1.11597	1	7	3955.09
revisar.png	revisar	test	NO	21	62	0	0.33871	2.97849	0.160081	VERB	5.72289	1.47593	2	7	3952.3
revista_1.png	revista	revista	YES	32	61	0.52459	0.52459	2.78526	1	NOUN	6.46988	1.0399	2	7	2902.55
rey.png	rey	rey	YES	56	62	0.903226	0.903226	0.676585	1	NOUN	6.80723	0.61402	3	7	2081.65
rezar_1.png	rezar	rezar	YES	49	60	0.816667	0.816667	1.20896	1	VERB	6.77108	0.631014	4	7	2172.37
riesgo_1.png	riesgo	muerte	NO	26	61	0	0.42623	2.29902	0.110086	NOUN	6.01205	1.33886	1	7	2872.04
rifle.png	rifle	escopeta	NO	51	65	0.0461538	0.784615	1.30231	0.760745	NOUN	6.44578	1.07355	1	7	2907.76
rincón.png	rincón	esquina	NO	58	61	0.0327869	0.95082	0.328067	0.523152	NOUN	6.52874	0.86049	3	7	2462.16
río_1.png	río	río	YES	32	61	0.52459	0.52459	2.62132	1	NOUN	6.77108	0.631014	3	7	2944.8	río	0.495394	0.931865	0.713042	0.695108
risa_1.png	risa	sonrisa	NO	26	61	0	0.42623	2.58877	0.643722	NOUN	5.6988	1.46283	1	7	2939.49
robar_1.png	robar	atraco	NO	35	65	0.138462	0.538462	2.312	0.343836	VERB	6.66265	0.800565	3	7	2743.31
robot.png	robot	robot	YES	59	62	0.951613	0.951613	0.356197	1	NOUN	6.89157	0.468835	4	7	2082.69
roca.png	roca	piedra	NO	41	60	0.266667	0.683333	1.17923	0.817267	NOUN	6.84337	0.454837	5	7	2074.84
rodar.png	rodar	rodar	YES	45	61	0.737705	0.737705	1.73585	1	VERB	6.1954	1.09798	2	7	2833.78
rojo.png	rojo	rojo	YES	25	60	0.416667	0.416667	2.02787	1	ADJECTIVE	6.84337	0.480902	4	7	2223.8
romántico.png	romántico	enamorado	NO	29	60	0	0.483333	1.74559	0.299203	ADJECTIVE	5.66265	1.20241	2	7	3198.9
romper_1.png	romper	romper	YES	54	61	0.885246	0.885246	0.770673	1	VERB	6.73563	0.618696	4	7	2870.03
ropa.png	ropa	ropa	YES	54	62	0.870968	0.870968	0.812843	1	NOUN	6.83908	0.52548	4	7	2366.45
rosa_1.png	rosa	rosa	YES	27	60	0.45	0.45	1.69892	1	NOUN	6.90361	0.484251	3	7	2562.98
rosario_1.png	rosario	rezar	NO	47	62	0.0483871	0.758065	1.55782	0.293941	NOUN	6.44828	0.817805	3	7	2728.11
rostro.png	rostro	cara	NO	33	65	0.107692	0.507692	2.54405	0.648862	NOUN	6.51807	1.05184	2	7	2477.11
rotulador.png	rotulador	subrayador	NO	42	60	0.0333333	0.7	1.81969	0.492487	NOUN	6.19512	1.38278	1	7	2803.91
rubio.png	rubio	rubia	NO	45	62	0.0967742	0.725806	1.55673	0.572579	ADJECTIVE	6.75904	0.55415	4	7	2111.55
rueda_1.png	rueda	rueda	YES	55	61	0.901639	0.901639	0.652462	1	NOUN	6.86747	0.488179	4	7	2161.8
ruta_1.png	ruta	camino	NO	19	65	0.0769231	0.292308	3.5434	0.562185	NOUN	6.16867	1.39528	1	7	3085.75
sábana_1.png	sábana	manta	NO	16	62	0.225806	0.258065	3.3081	0.842428	NOUN	6.26437	1.13568	2	7	2937.07
saber_1.png	saber	preguntar	NO	26	60	0	0.433333	2.71293	0.706944	VERB	5.56322	1.46828	2	7	3150.54	pregunta	2.8602	0.796025	0.802911	0.797434
sable_1.png	sable	espada	NO	45	61	0.131148	0.737705	1.45314	0.726243	NOUN	6.54217	0.914666	3	7	2730.1
sacacorchos.png	sacacorchos	sacacorchos	YES	39	60	0.65	0.65	2.05106	1	NOUN	6.93976	0.361211	4	7	2486.17
sacar_1.png	sacar	lengua	NO	26	61	0	0.42623	2.76778	-0.0973511	VERB	4.6988	1.7512	1	7	3918.47
sacerdote.png	sacerdote	cura	NO	49	60	0.05	0.816667	1.20896	0.668508	NOUN	6.78161	0.558763	4	7	2487.67
saco_1.png	saco	saco	YES	54	65	0.830769	0.830769	1.13746	1	NOUN	6.81928	0.665245	3	7	2178.47
sacristía.png	sacristía	iglesia	NO	13	62	0.0483871	0.209677	3.50672	0.651409	NOUN	6.38554	1.0801	3	7	2659.19
sal_1.png	sal	sal	YES	56	62	0.903226	0.903226	0.632152	1	VERB	6.86585	0.465135	4	7	2331.94
sala_1.png	sala	orientador	NO	26	62	0	0.419355	3.52555	-0.071139	NOUN	5.21687	1.73239	1	7	4104.07	orientador	2.86632	0.802813	0.654991	0.736944
salamandra.png	salamandra	salamandra	YES	34	60	0.566667	0.566667	1.95501	1	NOUN	6.73494	0.8566	2	7	2330.63
salir_1.png	salir	salir	YES	46	62	0.741935	0.741935	1.43016	1	VERB	6.43373	1.14968	1	7	2529.41	salir	1.41665	0.861879	0.91195	0.928945
saliva.png	saliva	saliva	YES	28	60	0.466667	0.466667	2.16594	1	NOUN	6.81609	0.539783	4	7	2629.51
salmón_1.png	salmón	salmón	YES	30	65	0.461538	0.461538	2.23902	1	NOUN	6.70115	0.733183	3	7	2204.31
saltamontes_1.png	saltamontes	saltamontes	YES	38	62	0.612903	0.612903	1.61697	1	NOUN	6.81928	0.497422	4	7	2258.77
saltar_1.png	saltar	estirar	NO	17	60	0.116667	0.283333	3.55362	0.45075	VERB	4.36782	2.02952	1	7	3818.07
salud_1.png	salud	médico	NO	9	61	0.147541	0.147541	4.13025	0.27163	NOUN	6.38554	0.997941	1	7	2764.43	médico	3.16672	0.715187	0.526826	0.599094
salvar_1.png	salvar	salvar	YES	21	65	0.323077	0.323077	3.02073	1	VERB	6.6092	0.635323	5	7	2965.47
sandalias.png	sandalias	sandalias	YES	52	65	0.8	0.8	1.21025	1	NOUN	6.83133	0.580565	4	7	2198.69
sangre.png	sangre	sangre	YES	20	60	0.333333	0.333333	2.63607	1	NOUN	6.81928	0.566215	4	7	2539.13	herida	1.93563	0.950765	0.797949	0.852312
santo.png	santo	dios	NO	9	61	0.0163934	0.147541	3.79968	0.418054	NOUN	6.0241	1.28761	2	7	2879.81
sapo.png	sapo	sapo	YES	32	65	0.492308	0.492308	1.19806	1	NOUN	6.81609	0.470743	5	7	2341.33
sardina_1.png	sardina	pez	NO	38	61	0.114754	0.622951	1.46556	0.381672	NOUN	6.56322	1.01959	2	7	2471.99
sartén.png	sartén	sartén	YES	46	60	0.766667	0.766667	1.16334	1	NOUN	6.92771	0.375569	4	7	2105.29
sastre.png	sastre	costurero	NO	17	62	0.258065	0.274194	2.65024	0.423734	NOUN	6.55422	0.94033	3	7	2641.42
sauce.png	sauce	árbol	NO	26	65	0.292308	0.4	2.1932	0.723025	NOUN	6.57831	1.15948	1	7	2521.78
sauna_1.png	sauna	sauna	YES	60	65	0.923077	0.923077	0.569853	1	NOUN	6.84337	0.505625	4	7	2512.01
saxofón.png	saxofón	saxofón	YES	40	60	0.666667	0.666667	1.8862	1	NOUN	6.90361	0.335481	5	7	2074.87
secar_1.png	secar	secarse	NO	26	61	0.262295	0.42623	2.32875	0.689944	VERB	6.47126	0.950386	2	7	2833.62
secretario.png	secretario	secretario	YES	26	62	0.419355	0.419355	2.80277	1	NOUN	6.52874	0.962544	3	7	3987.23	secretario	2.27434	0.757317	0.69347	0.798511
secreto.png	secreto	susurrar	NO	33	60	0.166667	0.55	2.14549	0.0771824	NOUN	6.31034	1.05995	2	7	2875.02
sed_1.png	sed	sed	YES	34	61	0.557377	0.557377	2.16675	1	NOUN	6.42169	1.02553	3	7	2657.12
seguir_1.png	seguir	senderismo	NO	17	65	0	0.261538	3.55319	0.14318	VERB	5.24138	1.71834	1	7	3100.39	correr	2.13069	0.886987	0	0
segundo_1.png	segundo	segundo	YES	37	62	0.596774	0.596774	2.55501	1	ADJECTIVE	6.66265	0.769496	4	7	3263.77
seguridad_1.png	seguridad	amigos	NO	22	62	0.016129	0.354839	3.36328	0.0486021	NOUN	3.40964	2.07209	1	7	4432.18	familia	1.62567	0.771976	0.431247	0.411464
seguro_1.png	seguro	permiso	NO	11	61	0	0.180328	4.27856	0.158004	NOUN	5.72414	1.56033	1	7	3405.23
selección.png	selección	elegir	NO	12	60	0	0.2	4.53957	0.167969	NOUN	5.55172	1.68963	1	7	3697.97	colores	3.07735	0.363678	0.395978	0.616571
selva.png	selva	selva	YES	40	62	0.645161	0.645161	1.87689	1	NOUN	6.77108	0.501833	5	7	2608.49
semana_1.png	semana	semana	YES	37	61	0.606557	0.606557	1.89281	1	NOUN	6.6988	0.711147	4	7	2721.18	semana	1.1307	0.926257	0.909308	0.893982
sembrar.png	sembrar	plantar	NO	37	62	0.193548	0.596774	1.83518	0.644918	VERB	6.78313	0.585354	4	7	2746.17
semilla.png	semilla	patata	NO	22	61	0.344262	0.360656	2.634	0.447345	NOUN	6.44578	1.13967	1	7	3153.49
seno.png	seno	pecho	NO	22	62	0.0322581	0.354839	2.50355	0.494623	NOUN	6.75904	0.725668	2	7	2542.73
sentar_1.png	sentar	sentarse	NO	45	60	0.0333333	0.75	1.24585	0.656593	VERB	6.67073	0.721023	4	7	2481.62
sentir_1.png	sentir	sentidos	NO	55	60	0.0166667	0.916667	0.607311	0.22169	VERB	6.14458	1.12762	2	7	3528.16
separar_1.png	separar	repartir	NO	12	61	0.147541	0.196721	4.14765	0.435019	VERB	6.03614	1.3475	2	7	3388.6
sequía.png	sequía	desierto	NO	35	65	0.246154	0.538462	2.03722	0.258825	NOUN	6.71084	0.63496	4	7	2583.24
serie_1.png	serie	flores	NO	27	62	0.016129	0.435484	2.55506	-0.0743035	NOUN	5.44578	1.60223	2	7	3354	figuras	2.14025	0.703601	0.0511421	0.0208787
serpiente.png	serpiente	serpiente	YES	58	61	0.95082	0.95082	0.360854	1	NOUN	6.86747	0.375177	5	7	2225.43
servilleta.png	servilleta	servilleta	YES	37	61	0.606557	0.606557	2.5946	1	NOUN	6.72289	0.720996	3	7	2853.04
servir.png	servir	servir	YES	30	61	0.491803	0.491803	2.26374	1	VERB	6.43373	0.886109	3	7	2697.02
seta.png	seta	seta	YES	55	61	0.901639	0.901639	0.640087	1	NOUN	6.87356	0.426031	4	7	2327.23
sexo.png	sexo	sexo	YES	22	62	0.354839	0.354839	2.49898	1	NOUN	6.38554	1.01009	3	7	3071.67
sierra_1.png	sierra	herramienta	NO	14	65	0.153846	0.215385	3.7045	0.19367	NOUN	5.63855	1.66439	1	7	4092.37
siesta_1.png	siesta	siesta	YES	18	61	0.295082	0.295082	3.92142	1	NOUN	6.11494	1.14552	2	7	3326.49
signo.png	signo	cruz	NO	23	61	0	0.377049	2.44311	0.171401	NOUN	6.18072	1.39812	2	7	2650.27
silbato.png	silbato	silbato	YES	52	65	0.8	0.8	1.08653	1	NOUN	6.90361	0.401657	4	7	2178.37
silencio_1.png	silencio	silencio	YES	47	65	0.723077	0.723077	1.61351	1	NOUN	6.60241	0.825504	4	7	2525.63
silla_1.png	silla	silla	YES	57	61	0.934426	0.934426	0.480332	1	NOUN	6.93976	0.285819	5	7	2239.6
sirena_1.png	sirena	sirena	YES	44	65	0.676923	0.676923	1.73399	1	NOUN	6.77108	0.570094	4	7	2617.12
situar.png	situar	colocar	NO	12	65	0.0153846	0.184615	4.0906	0.707709	VERB	5.52874	1.61273	1	7	3216.09
sobre_1.png	sobre	medicamento	NO	22	61	0.0327869	0.360656	2.79687	-0.0780848	NOUN	6.0241	1.21952	2	7	3116.01
sociedad.png	sociedad	personas	NO	17	65	0.0153846	0.261538	3.2703	0.163798	NOUN	5.73494	1.4574	1	7	3023.61	grupo	2.51823	0.72779	0.838977	0.796126
sofá_1.png	sofá	sofá	YES	51	65	0.784615	0.784615	1.10201	1	NOUN	6.90361	0.430951	4	7	2023.72
soga.png	soga	cuerda	NO	44	60	0.133333	0.733333	1.43664	0.853616	NOUN	6.71084	0.741293	4	7	2118.99
solicitud.png	solicitud	solicitud	YES	42	61	0.688525	0.688525	2.11963	1	NOUN	6.86747	0.535817	4	7	2907.23
solitario.png	solitario	soledad	NO	11	60	0	0.183333	4.33976	0.346468	ADJECTIVE	6.10843	1.27845	2	7	3133.71
soltar.png	soltar	botar	NO	16	65	0.138462	0.246154	3.27516	0.529484	VERB	5.87952	1.47663	2	7	2507.65
sonajero.png	sonajero	sonajero	YES	50	65	0.769231	0.769231	1.28094	1	NOUN	6.58621	1.00639	2	7	2368.54
sonido.png	sonido	escuchar	NO	22	65	0.184615	0.338462	2.78667	0.21115	NOUN	6.48193	0.941735	2	7	2687.24
sopa_1.png	sopa	sopa	YES	38	61	0.622951	0.622951	2.17613	1	NOUN	6.4023	0.970013	3	7	3084
soportar_1.png	soportar	dolor	NO	9	62	0	0.145161	4.7801	0.184398	VERB	4.10843	1.8611	1	7	3570.02
sordo.png	sordo	sordo	YES	41	62	0.66129	0.66129	1.72534	1	ADJECTIVE	6.31325	1.15745	1	7	2901.14
sortear_1.png	sortear	bingo	NO	38	60	0	0.633333	1.69954	-0.05648	VERB	6.31034	1.04892	2	7	2863.79
sostener_1.png	sostener	agarrar	NO	43	61	0	0.704918	1.88256	0.551952	VERB	5.35632	1.55501	1	7	3083.13
sótano_1.png	sótano	sótano	YES	35	60	0.583333	0.583333	2.26007	1	NOUN	6.78313	0.495053	5	7	2528.63
subir_1.png	subir	vestirse	NO	26	61	0.114754	0.42623	3.12135	0.439341	VERB	5.77011	1.6261	1	7	4132.49
submarino.png	submarino	submarino	YES	61	65	0.938462	0.938462	0.456599	1	NOUN	6.90361	0.430951	4	7	2385.9
suciedad.png	suciedad	basura	NO	35	61	0.114754	0.57377	2.37687	0.508886	NOUN	6.77108	0.611382	4	7	2458.59
sudar.png	sudar	sudar	YES	27	60	0.45	0.45	2.58011	1	VERB	6.74699	0.581071	4	7	2453.19
suelo.png	suelo	suelo	YES	40	62	0.645161	0.645161	2.12933	1	NOUN	6.54217	0.816017	4	7	2760.57	suelo	2.20789	0.638633	0.644519	0.8595
suero_1.png	suero	suero	YES	20	60	0.333333	0.333333	3.34503	1	NOUN	6.38554	1.10245	1	7	3024.57
suerte.png	suerte	rico	NO	22	60	0	0.366667	2.54805	0.094111	NOUN	4.95181	1.79364	1	7	3627.14
sugerencia.png	sugerencia	idea	NO	34	65	0	0.523077	3.01716	0.6366	NOUN	5.3494	1.51765	1	7	3462.34
sugerir.png	sugerir	idea	NO	36	65	0	0.553846	2.78979	0.0926535	VERB	5.40964	1.62328	1	7	3796.71
suicidio_1.png	suicidio	suicidio	YES	34	60	0.566667	0.566667	2.3298	1	NOUN	6.77011	0.693846	3	7	2688.15
sujetador.png	sujetador	sujetador	YES	54	61	0.885246	0.885246	0.836247	1	NOUN	6.91954	0.380281	4	7	2166.64
sultán.png	sultán	aladín	NO	7	60	0.0833333	0.116667	4.35022	0.105419	NOUN	6.4023	1.05058	1	7	2765.38
suma.png	suma	suma	YES	43	61	0.704918	0.704918	1.5604	1	NOUN	6.86747	0.488179	4	7	2317.82
sumar.png	sumar	suma	NO	45	65	0.107692	0.692308	1.50076	0.288997	VERB	6.81609	0.470743	5	7	2579.87
suspender_1.png	suspender	error	NO	13	61	0.114754	0.213115	3.86687	0.133193	VERB	5.43678	1.64742	1	7	3330.91
tabaco.png	tabaco	tabaco	YES	25	65	0.384615	0.384615	2.88029	1	NOUN	6.90361	0.430951	4	7	2481.11
tabla_1.png	tabla	vela	NO	32	60	0	0.533333	2.51506	0.4613	NOUN	4.13253	1.8063	1	7	4285.23
tablero_1.png	tablero	juego	NO	10	60	0.0166667	0.166667	4.78216	0.471848	NOUN	5.26437	1.74182	1	7	3742.49
taburete.png	taburete	taburete	YES	51	65	0.784615	0.784615	1.25993	1	NOUN	6.90805	0.328215	5	7	2435
tachar.png	tachar	tachar	YES	49	62	0.790323	0.790323	1.45225	1	VERB	6.72414	0.787839	1	7	2859.23
taco_1.png	taco	taco	YES	10	60	0.166667	0.166667	4.86958	1	NOUN	4.75862	2.57432	1	7	3952.33
taladro.png	taladro	taladro	YES	37	61	0.606557	0.606557	2.19518	1	NOUN	6.84337	0.454837	5	7	2304.42
taller_1.png	taller	herramientas	NO	53	61	0	0.868852	0.921233	0.302761	NOUN	5.48193	1.46805	1	7	3084.23
tambor.png	tambor	tambor	YES	55	61	0.901639	0.901639	0.718036	1	NOUN	6.89655	0.404466	5	7	2026.3
tanque.png	tanque	tanque	YES	45	60	0.75	0.75	1.35467	1	NOUN	6.90123	0.406354	4	7	2260.47
tapa_1.png	tapa	tapa	YES	35	60	0.583333	0.583333	2.03599	1	NOUN	6.75904	0.742283	3	7	2635.88
tapón.png	tapón	corcho	NO	44	61	0.196721	0.721311	1.28755	0.712794	NOUN	6.74699	0.62163	4	7	2416.77
tarde.png	tarde	atardecer	NO	25	62	0	0.403226	2.67589	0.377916	NOUN	5.78161	1.42588	2	7	3213.39	atardecer	2.45983	0.702277	0.704043	0.846012
tarea.png	tarea	ficha	NO	28	60	0.0166667	0.466667	2.99614	0.169876	NOUN	6.03614	1.36548	1	7	3380
tarta_1.png	tarta	tarta	YES	28	60	0.466667	0.466667	1.81684	1	NOUN	6.95402	0.210649	6	7	2260.87
taxi.png	taxi	taxi	YES	46	60	0.766667	0.766667	1.20549	1	NOUN	6.82759	0.5542	4	7	2638.74
taza_1.png	taza	taza	YES	60	61	0.983607	0.983607	0.120681	1	NOUN	6.85542	0.497127	4	7	1982.45
tazón.png	tazón	taza	NO	63	65	0	0.969231	0.229004	0.639173	NOUN	6.19277	1.36559	1	7	2580.72
teatro_1.png	teatro	teatro	YES	37	62	0.596774	0.596774	2.40162	1	NOUN	6.87356	0.477508	4	7	2400.87	teatro	1.64355	0.881827	0.843222	0.860733
techo.png	techo	techo	YES	47	62	0.758065	0.758065	1.56999	1	NOUN	6.48193	1.06338	2	7	2899.24
teclado_1.png	teclado	piano	NO	41	60	0.183333	0.683333	1.35317	0.62419	NOUN	6.87952	0.395017	5	7	2326.69
tecnología.png	tecnología	tecnología	YES	37	65	0.569231	0.569231	2.33961	1	NOUN	6.79518	0.579298	4	7	2366.51
tejer_1.png	tejer	tejer	YES	24	61	0.393443	0.393443	2.75607	1	VERB	6.65854	0.834732	3	7	2767.7
tela.png	tela	tela	YES	34	60	0.566667	0.566667	2.59276	1	NOUN	6.58621	0.870067	3	7	2653.32
tele_1.png	tele	televisión	NO	36	62	0.0645161	0.580645	1.96812	0.835051	NOUN	6.83133	0.559165	4	7	2091.8
teléfono_1.png	teléfono	teléfono	YES	45	60	0.75	0.75	1.35467	1	NOUN	6.89157	0.413552	4	7	2106.73
temor.png	temor	miedo	NO	55	65	0.0153846	0.846154	1.03814	0.757801	NOUN	6.29885	0.989655	2	7	3148.13
templo_1.png	templo	iglesia	NO	45	60	0	0.75	1.49451	0.491073	NOUN	5.93902	1.46858	1	7	3212.26
tenazas.png	tenazas	alicates	NO	19	62	0.0967742	0.306452	2.81229	0.582842	NOUN	6.49398	1.16214	1	7	3081.01
tender_1.png	tender	tender	YES	51	60	0.85	0.85	0.858502	1	VERB	6.77108	0.686548	4	7	2753.94
tenedor_1.png	tenedor	tenedor	YES	49	62	0.790323	0.790323	1.265	1	NOUN	6.74713	0.702461	3	7	2419.76
tener.png	tener	pelota	NO	8	65	0.0615385	0.123077	4.45507	-0.0862465	VERB	5	1.68928	1	7	3230.57	pelota	2.82972	0.568999	0.563753	0.566127
tenis.png	tenis	tenis	YES	47	61	0.770492	0.770492	1.46229	1	NOUN	6.86747	0.488179	5	7	2285.23
tensión.png	tensión	tensión	YES	31	65	0.476923	0.476923	2.72466	1	NOUN	6.56627	0.79928	3	7	2639.16
terminar_1.png	terminar	carretera	NO	20	61	0	0.327869	3.86003	0.0153554	VERB	5.49398	1.75564	1	7	2960.89
termómetro.png	termómetro	termómetro	YES	31	61	0.508197	0.508197	2.00774	1	NOUN	6.83133	0.513697	4	7	2746.51
terrorismo.png	terrorismo	terrorista	NO	19	65	0.153846	0.292308	3.0487	0.590483	NOUN	6.48276	0.860801	3	7	3067.33
tertulia.png	tertulia	conversación	NO	20	65	0	0.307692	3.3247	0.549662	NOUN	6.29885	1.00134	2	7	2994.94
tesoro.png	tesoro	tesoro	YES	43	62	0.693548	0.693548	1.63588	1	NOUN	6.87952	0.327503	6	7	2314.13
tetera.png	tetera	tetera	YES	46	60	0.766667	0.766667	1.33442	1	NOUN	6.89157	0.413552	5	7	2555.41
tiempo_1.png	tiempo	tiempo	YES	37	61	0.606557	0.606557	2.2791	1	NOUN	6.57471	0.772073	4	7	2602.63	tiempo	1.29879	0.797724	0.735988	0.812734
tienda_1.png	tienda	toldo	NO	27	61	0.180328	0.442623	3.10392	0.378304	NOUN	5.26506	1.73967	1	7	3071.55
tierra_2.png	tierra	tierra	YES	32	62	0.516129	0.516129	2.65799	1	NOUN	6.6506	0.83277	2	7	2753.94	mundo	1.74463	0.88068	0.381	0.445546
tigre.png	tigre	tigre	YES	59	62	0.951613	0.951613	0.356197	1	NOUN	6.92771	0.303762	5	7	2280.88
tijeras_1.png	tijeras	tijeras	YES	34	61	0.557377	0.557377	2.73011	1	NOUN	6.79518	0.579298	4	7	2433.31
timbre_1.png	timbre	timbre	YES	51	61	0.836066	0.836066	1.15543	1	NOUN	6.70115	0.649059	4	7	2811.11
timón.png	timón	timón	YES	52	65	0.8	0.8	1.08653	1	NOUN	6.87356	0.452502	5	7	2285.15
tío_1.png	tío	padre	NO	30	61	0.0163934	0.491803	2.86981	0.786633	NOUN	4.89157	2.04827	1	7	4984.6	padre	1.29489	0.833886	0.818764	0.821465
tirar_1.png	tirar	tirar	YES	26	62	0.419355	0.419355	2.56774	1	VERB	6.35632	1.12039	2	7	2854.92
tiza.png	tiza	tizas	NO	32	62	0.0322581	0.516129	2.50622	0.581771	NOUN	6.57471	0.85769	3	7	2473.16
toalla_1.png	toalla	toalla	YES	45	62	0.725806	0.725806	1.40012	1	NOUN	6.83133	0.407828	5	7	2113.31
tocar_1.png	tocar	tocar	YES	32	62	0.516129	0.516129	2.82719	1	VERB	6.36585	1.11679	2	7	2896.2
tomate.png	tomate	tomate	YES	58	61	0.95082	0.95082	0.360854	1	NOUN	6.93976	0.361211	4	7	2456.4
tormenta.png	tormenta	tormenta	YES	50	61	0.819672	0.819672	1.19389	1	NOUN	6.75904	0.636116	4	7	2327.42
torno.png	torno	pasar	NO	24	62	0.0483871	0.387097	3.23213	-0.0316436	NOUN	4.6506	2.02083	1	7	3937.69
toro.png	toro	toro	YES	57	62	0.919355	0.919355	0.559443	1	NOUN	6.84337	0.529195	4	7	2354.06
torre.png	torre	torre	YES	48	61	0.786885	0.786885	1.21454	1	NOUN	6.87952	0.45257	4	7	2219.94
torso.png	torso	cuerpo	NO	33	65	0.184615	0.507692	1.78414	0.788188	NOUN	6.18072	1.41546	1	7	2607.06
torta.png	torta	queso	NO	27	61	0	0.442623	2.4525	0.584198	NOUN	5.68675	1.60736	1	7	3379.34
tortuga_1.png	tortuga	tortuga	YES	59	61	0.967213	0.967213	0.240968	1	NOUN	6.92771	0.375569	4	7	2056.48
tos_1.png	tos	toser	NO	28	61	0.131148	0.459016	2.58934	0.510666	NOUN	6.48193	0.860537	4	7	2380.08
tostadora.png	tostadora	tostadora	YES	48	61	0.786885	0.786885	1.10978	1	NOUN	6.93976	0.285819	5	7	2289.3
trabajar_1.png	trabajar	escribir	NO	8	61	0.114754	0.131148	4.15496	0.561016	VERB	6.3494	1.00528	3	7	2635.46	trabajo	3.63945	0.540846	0.72969	0.672937
tractor.png	tractor	tractor	YES	59	60	0.983333	0.983333	0.122292	1	NOUN	6.87952	0.45257	4	7	2274.08
traer_1.png	traer	llevar	NO	21	61	0	0.344262	3.83216	0.682448	VERB	4.44578	1.84954	1	7	3768.81
tráiler.png	tráiler	camión	NO	41	60	0.0166667	0.683333	1.6123	0.615055	NOUN	6.09639	1.75732	1	7	2811.47
traje.png	traje	traje	YES	27	61	0.442623	0.442623	3.03859	1	NOUN	6.0241	1.30642	2	7	2803.01
trámite.png	trámite	sellar	NO	27	61	0	0.442623	2.63341	0.0978002	NOUN	6.2963	1.22927	2	7	3403.94
trampa_1.png	trampa	trampa	YES	26	61	0.42623	0.42623	2.44021	1	NOUN	6.52874	0.950386	2	7	2634.09
tranvía_1.png	tranvía	tren	NO	26	60	0.333333	0.433333	2.13756	0.847593	NOUN	6.72414	0.564238	5	7	2728.56
trapo.png	trapo	trapo	YES	19	60	0.316667	0.316667	2.62375	1	NOUN	6.68675	0.810416	3	7	2417.73
trayecto_1.png	trayecto	camino	NO	15	60	0.0333333	0.25	3.88329	0.656877	NOUN	6.15663	1.22456	1	7	2682.11
tren_1.png	tren	tren	YES	33	62	0.532258	0.532258	1.74798	1	NOUN	6.73494	0.586106	4	7	2554.53
trenza.png	trenza	trenza	YES	59	62	0.951613	0.951613	0.356197	1	NOUN	6.91954	0.273581	6	7	2117.29
trepar_1.png	trepar	trepar	YES	31	65	0.476923	0.476923	1.50588	1	VERB	6.72289	0.686334	4	7	2439.2
tribunal_1.png	tribunal	juez	NO	29	65	0	0.446154	1.87263	0.779563	NOUN	6.50602	1.06351	3	7	2515.14	juez	1.44857	0.86568	0.628621	0.733158
triciclo_1.png	triciclo	triciclo	YES	27	62	0.435484	0.435484	1.88196	1	NOUN	6.3908	1.09286	2	7	3499.54
trigo.png	trigo	trigo	YES	49	61	0.803279	0.803279	1.22384	1	NOUN	6.85542	0.44537	5	7	2142.23
trineo_1.png	trineo	trineo	YES	35	61	0.57377	0.57377	2.72107	1	NOUN	6.70115	0.794091	2	7	2287.13
tripa.png	tripa	barriga	NO	43	60	0.15	0.716667	1.50925	0.922007	NOUN	6.55422	0.914024	2	7	2314.81
trofeo.png	trofeo	trofeo	YES	36	61	0.590164	0.590164	1.81635	1	NOUN	6.89655	0.342171	5	7	2142.56
trombón.png	trombón	trompeta	NO	28	62	0.290323	0.451613	2.37896	0.597278	NOUN	6.6506	1.12004	1	7	2278.93
trompeta.png	trompeta	trompeta	YES	54	61	0.885246	0.885246	0.770673	1	NOUN	6.94253	0.279381	5	7	2582.03
tronco_1.png	tronco	cuerpo	NO	32	62	0.193548	0.516129	2.07938	0.610733	NOUN	6.11494	1.27065	2	7	3188.97
trono.png	trono	trono	YES	47	62	0.758065	0.758065	1.50548	1	NOUN	6.79518	0.579298	4	7	2247.22
tropezar_1.png	tropezar	tropezar	YES	39	61	0.639344	0.639344	1.82796	1	VERB	6.73563	0.55948	5	7	2742.67
trozo_1.png	trozo	cuarto	NO	18	61	0.0491803	0.295082	3.20852	0.224941	NOUN	6.09639	1.17509	2	7	2776.84
trucha_1.png	trucha	pez	NO	47	60	0.05	0.783333	1.36397	0.515411	NOUN	6.68966	0.703981	4	7	2389.85
truco.png	truco	mago	NO	34	65	0.0307692	0.523077	1.82112	0.500058	NOUN	6.37931	1.05919	1	7	2921.41
tuba.png	tuba	tuba	YES	17	61	0.278689	0.278689	2.79181	1	NOUN	6.51724	1.22818	1	7	3004.17
túnel.png	túnel	túnel	YES	42	61	0.688525	0.688525	1.07887	1	NOUN	6.86747	0.406385	5	7	2345.67
turismo_1.png	turismo	coche	NO	56	61	0	0.918033	0.533821	0.226386	NOUN	5.55422	1.90796	1	7	2959.84
turno_1.png	turno	yo	NO	15	61	0	0.245902	4.58462	0.0930966	NOUN	4.90805	1.86543	1	7	3570.94
unir.png	unir	unir	YES	47	62	0.758065	0.758065	1.50548	1	VERB	6.50602	0.874761	4	7	2581.05
urna_1.png	urna	urna	YES	27	62	0.435484	0.435484	2.64945	1	NOUN	6.85542	0.543981	4	7	2210.92
urraca.png	urraca	pájaro	NO	32	60	0.133333	0.533333	2.20662	0.255551	NOUN	6.37349	1.29456	1	7	2827.02
usar.png	usar	agitar	NO	8	65	0	0.123077	4.56972	0.414805	VERB	4.21687	1.83495	1	7	3550.64
uso.png	uso	pelota	NO	9	60	0	0.15	4.36683	-0.0616268	NOUN	3.54023	1.87272	1	7	3653.61	pelota	3.15984	0.575623	0.51784	0.549842
utilizar.png	utilizar	pelota	NO	11	62	0	0.177419	4.14198	-0.0770487	VERB	4.3494	1.7699	1	7	3503.23
vaca.png	vaca	vaca	YES	56	62	0.903226	0.903226	0.547553	1	NOUN	6.96552	0.238614	5	7	2269.47
vaciar.png	vaciar	tirar	NO	15	62	0.145161	0.241935	3.30763	0.535855	VERB	6.42169	0.951513	2	7	3071.64
vacío_1.png	vacío	botella	NO	36	65	0.138462	0.553846	2.49311	0.169304	NOUN	6.16092	1.30182	2	7	3073.4
valer.png	valer	comprar	NO	20	60	0	0.333333	2.69592	0.372412	VERB	5.50575	1.65567	1	7	3748.06
valla.png	valla	valla	YES	46	62	0.741935	0.741935	1.65035	1	NOUN	6.81609	0.470743	5	7	2328.56
valle.png	valle	valle	YES	31	65	0.476923	0.476923	2.66724	1	NOUN	6.56322	0.816988	2	7	2712.82
valor.png	valor	precio	NO	41	61	0	0.672131	1.86408	0.559238	NOUN	6.10345	1.24858	1	7	2989.62	precio	1.73715	0.75966	0.879319	0.867149
vampiro.png	vampiro	vampiro	YES	40	62	0.645161	0.645161	1.49879	1	NOUN	6.83133	0.513697	4	7	2246.75
vaquero.png	vaquero	vaquero	YES	50	62	0.806452	0.806452	1.27367	1	NOUN	6.72414	0.726406	2	7	2463.99
vaqueros_1.png	vaqueros	pantalón	NO	24	60	0.1	0.4	2.50183	0.570057	NOUN	6.85542	0.41709	5	7	2540.25
vara.png	vara	palo	NO	51	60	0.0166667	0.85	0.972748	0.552262	NOUN	5.93976	1.55665	1	7	2740.88
varita.png	varita	varita	YES	22	60	0.366667	0.366667	2.18897	1	NOUN	6.78313	0.564135	4	7	2198.05
vaso_1.png	vaso	vaso	YES	33	62	0.532258	0.532258	1.83156	1	NOUN	6.78161	0.579199	4	7	2463.7
váter_1.png	váter	puerta	NO	14	60	0	0.233333	3.84507	0.241804	NOUN	4.33735	2.25927	1	7	4303.41
vehículo_1.png	vehículo	coche	NO	56	60	0.0166667	0.933333	0.486693	0.822074	NOUN	6.78161	0.515465	4	7	2214.36
vela_1.png	vela	vela	YES	58	65	0.892308	0.892308	0.722094	1	NOUN	6.6506	0.942671	1	7	2906.53
velero.png	velero	barco	NO	21	62	0.322581	0.33871	2.47199	0.846804	NOUN	6.63855	0.774255	2	7	2421.88
velocidad.png	velocidad	velocidad	YES	34	60	0.566667	0.566667	2.40259	1	NOUN	6.12048	1.15186	3	7	3221.66
vena.png	vena	venas	NO	42	60	0.0833333	0.7	1.71195	0.436455	NOUN	6.82716	0.628294	3	7	2974.81
vender.png	vender	comprar	NO	23	60	0.1	0.383333	3.07221	0.863439	VERB	6.45783	1.06268	2	7	3683.35
veneno.png	veneno	veneno	YES	40	60	0.666667	0.666667	1.6927	1	NOUN	6.6988	0.693787	4	7	2236.25
venir_1.png	venir	hablar	NO	13	62	0	0.209677	3.81893	0.499251	VERB	5.08434	1.59423	1	7	3639.71
ventana.png	ventana	ventana	YES	50	62	0.806452	0.806452	1.18319	1	NOUN	6.85542	0.521081	4	7	2457.83
ventilador.png	ventilador	ventilador	YES	55	60	0.916667	0.916667	0.528063	1	NOUN	6.90361	0.458376	4	7	2325.78
ver_1.png	ver	espejo	NO	36	62	0	0.580645	1.61265	0.118061	VERB	5.45977	1.68305	1	7	3118.28	ver	2.65356	0.570945	0	0.0299342
verano.png	verano	sol	NO	28	60	0	0.466667	2.4261	0.439538	NOUN	5.37931	1.81237	1	7	3451.08
verbo.png	verbo	prepararse	NO	10	62	0	0.16129	4.94244	-0.079184	NOUN	2.96552	2.18583	1	7	5386.18
verdad.png	verdad	pensar	NO	11	65	0	0.169231	4.69221	0.286288	NOUN	3.33735	2.25387	1	7	5298.75	pensar	2.72747	0.564963	0.477481	0.547803
verja.png	verja	valla	NO	18	65	0.230769	0.276923	2.74767	0.838121	NOUN	6.66667	0.884842	1	7	2752.92
vertical.png	vertical	vertical	YES	10	62	0.16129	0.16129	4.67782	1	ADJECTIVE	6.22892	1.38216	1	7	3118.41
vestido_1.png	vestido	bufanda	NO	57	62	0	0.919355	0.591701	0.444416	NOUN	1.80723	1.59617	1	7	3388.45
vestir_1.png	vestir	vestirse	NO	29	62	0.0322581	0.467742	2.60429	0.668754	VERB	6.37349	0.996467	3	7	2625.46
vez.png	vez	correcto	NO	34	61	0	0.557377	2.30758	0.0381062	NOUN	2.38554	1.75882	1	7	4189.17	correcto	2.35563	0.781185	0.830138	0.847281
vía.png	vía	vías	NO	20	60	0.283333	0.333333	2.97039	0.493143	NOUN	6.76829	0.573031	4	7	2666.43	vías	2.4435	0.703884	0.725432	0.789309
viajar_1.png	viajar	tren	NO	20	62	0.016129	0.322581	3.89051	0.247549	VERB	5.82759	1.53416	1	7	3446.8
viaje.png	viaje	vuelo	NO	11	61	0.131148	0.180328	3.52012	0.567556	NOUN	6.42169	0.885114	3	7	2966.92	viajar	3.18512	0.720178	0.791282	0.793274
victoria.png	victoria	dos	NO	23	60	0.133333	0.383333	2.58497	0.0253957	NOUN	5.50575	1.72447	1	7	3028.44	dos	2.40138	0.891837	0.839512	0.867464
vid.png	vid	uvas	NO	11	62	0.129032	0.177419	3.43675	0.403347	NOUN	6.4023	1.33347	1	7	3188.92
vida.png	vida	abuelo	NO	13	60	0.0166667	0.216667	3.5634	0.260432	NOUN	5.11494	1.71468	1	7	3845.62	nieto	3.30728	0.6349	0.717473	0.706154
vídeo_1.png	vídeo	dvd	NO	22	61	0.131148	0.360656	3.41242	0.717811	NOUN	6.16092	1.30182	1	7	2856.15
vidrio.png	vidrio	cristal	NO	36	61	0	0.590164	1.36752	0.938167	NOUN	5.80723	1.68536	1	7	2877.36
viejo_1.png	viejo	anciano	NO	18	62	0.0806452	0.290323	3.36214	0.632224	ADJECTIVE	5.80723	1.45215	1	7	3838.14
viento_1.png	viento	viento	YES	56	65	0.861538	0.861538	0.9268	1	NOUN	6.68675	0.714445	3	7	2252.71
viga.png	viga	viga	YES	28	61	0.459016	0.459016	3.00415	1	NOUN	6.51807	1.07478	2	7	2568.16
vino_1.png	vino	vino	YES	56	62	0.903226	0.903226	0.708843	1	VERB	6.78313	0.585354	4	7	2517.16
violín.png	violín	violín	YES	40	62	0.645161	0.645161	1.92038	1	NOUN	6.80723	0.670963	2	7	2125.96
violonchelo.png	violonchelo	violín	NO	21	65	0.276923	0.323077	2.72211	0.840192	NOUN	6.7931	0.485557	5	7	2599.77
virgen_1.png	virgen	virgen	YES	36	60	0.6	0.6	2.33827	1	NOUN	6.59036	0.855914	2	7	2915.31
visitar_1.png	visitar	abrir	NO	10	65	0.0461538	0.153846	4.21214	0.351307	VERB	5.98795	1.28304	2	7	2841.05
viuda_1.png	viuda	soltera	NO	31	60	0	0.516667	2.75098	0.611727	NOUN	3.95181	2.19702	1	7	5773.3
vivienda_1.png	vivienda	casa	NO	59	65	0	0.907692	0.682738	0.680681	NOUN	6.63855	0.789849	3	7	2566.13
vivir_1.png	vivir	hogar	NO	20	65	0	0.307692	3.02168	0.349541	VERB	4.87952	1.7902	1	7	3671.6	casa	2.36151	0.723559	0.677358	0.831934
voluntario.png	voluntario	voluntario	YES	20	61	0.327869	0.327869	3.36553	1	NOUN	6.48193	0.831711	3	7	2835.57
volver_1.png	volver	girar	NO	28	60	0.0666667	0.466667	2.61453	0.283036	VERB	5.37931	1.67916	1	7	3185.28	girar	2.20605	0.732069	0.778098	0.785676
vomitar_1.png	vomitar	vomitar	YES	53	62	0.854839	0.854839	0.948798	1	VERB	6.85542	0.471958	4	7	2457.69
votar.png	votar	votar	YES	47	65	0.723077	0.723077	1.75982	1	VERB	6.74699	0.762591	2	7	2285.36
yate.png	yate	yate	YES	36	61	0.590164	0.590164	1.66652	1	NOUN	6.81928	0.521363	4	7	2288.1
yema.png	yema	huevo	NO	27	61	0.42623	0.442623	1.7447	0.432321	NOUN	6.86747	0.512552	4	7	2973.48
zanahoria.png	zanahoria	zanahoria	YES	59	61	0.967213	0.967213	0.240968	1	NOUN	6.89157	0.468835	4	7	2051.93
zapatos_1.png	zapatos	zapatos	YES	56	62	0.903226	0.903226	0.676585	1	NOUN	6.88506	0.442648	4	7	2161.51
zorro.png	zorro	zorro	YES	58	61	0.95082	0.95082	0.328067	1	NOUN	6.93103	0.297005	5	7	2224.62
zumo_1.png	zumo	zumo	YES	32	62	0.516129	0.516129	2.45644	1	NOUN	6.72414	0.604049	4	7	2693.08

## Sheet: column description
1. picto.arasaac.file	The filename of the ARASAAC pictogram image used for obtaining the data.
2. arasaac.name	The official name of the pictogram as provided by ARASAAC, reflecting its intended meaning.
3. modal.name	The most frequent name provided by participants in the transparency task, indicating how the majority interpreted the pictogram.
4. name.coincidence	Indicates whether the name provided by participants (modal name) coincides with the official ARASAAC name (Yes/No).
5. modal.name.frequency	The frequency or percentage of participants who provided the most common (modal) name during the task.
6. total.responses	The total number of participants who provided responses for each pictogram.
7. transparency.proportion	The proportion of participants who provided a correct or expected name for the pictogram, reflecting its transparency.
8. modal.name.proportion	The proportion of participants who provided the modal name, representing consensus in naming the pictogram.
9. H	The H statistic for name agreement, indicating the variability in names provided by participants. Lower values indicate higher agreement.
10. arasaac.modal.relatedness	A measure of the semantic relatedness between the ARASAAC name and the modal name, indicating how closely participants’ modal response align with the intended meaning.
11. arasaac.name.pos	The part of speech (POS) for the ARASAAC name (e.g., noun, verb, adjective).
12. translucency.mean.rating	The average translucency rating, representing the perceived relationship between the pictogram and its label.
13. translucency.sd.rating	The standard deviation of the translucency ratings, indicating variability in how participants rated the pictogram’s translucency.
14. translucency.min.rating	The minimum translucency rating received, reflecting the lowest perceived relatedness between the pictogram and its referent.
15. translucency.max.rating	The maximum translucency rating, showing the strongest perceived relationship between the pictogram and its label.
16. translucency.mean.response.time	The average time it took participants to rate the translucency of the pictogram, indicating cognitive processing time.
17. modal.name.paolieri	The modal name as provided in the dataset from the Paolieri and Marful study, for comparison.
18. H.paolieri	The H statistic (entropy) for name agreement in the Paolieri and Marful study.
19. hellinger.paolieri	Hellinger distance metric comparing the name distributions in this study and the Paolieri and Marful study, for oral and written responses.
20. hellinger.oral.paolieri	Hellinger affinity comparing the oral naming distributions between this study and the Paolieri dataset.
21. hellinger.written.paolieri	Hellinger affinity comparing the written naming distributions between this study and the Paolieri dataset.
